# Supplementary material for: Integrating distribution kinetics and toxicodynamics to assess repeat dose neurotoxicity in vitro using human BrainSpheres: a case study on amiodarone
Source: Front Pharmacol. 2023 Sep 6;14:1248882. doi: 10.3389/fphar.2023.1248882 (PMC10512064; doi:10.3389/fphar.2023.1248882)
Supplement: Supplementary file 2 [file DataSheet1.XLSX]

## Sheet: raw_data_UNIL01_AM
Probe name	Ad3NBS9AS481	Ad3NBS9AS482	Ad3NBS9AS483	Ad3NBS9BS481	Ad3NBS9BS482	Ad3NBS9BS483	Ad3NBS9CS481	Ad3NBS9CS482	Ad3NBS9CS483	Ad3NBS9AS1w1	Ad3NBS9AS1w2	Ad3NBS9AS1w3	Ad3NBS9BS1w1	Ad3NBS9BS1w2	Ad3NBS9BS1w3	Ad3NBS9CS1w1	Ad3NBS9CS1w2	Ad3NBS9CS1w3	Ad3NBS0AS481	Ad3NBS0AS482	Ad3NBS0AS483	Ad3NBS0AS484	Ad3NBS0BS1w1	Ad3NBS0BS1w2	Ad3NBS0BS1w3	Ad3NBS0BS1w4
AARS_3	598	716	679	565	896	820	961	1047	499	492	606	620	172	604	720	548	251	388	316	161	140	522	492	456	195	406
ABCB1_12	4	6	5	0	5	6	0	12	0	11	11	6	0	2	1	5	4	6	3	0	0	0	0	0	5	9
ABCC2_22	0	5	6	3	0	5	4	3	0	6	2	0	6	9	2	16	0	3	7	0	0	2	6	4	0	0
ABCC5_26	428	579	526	302	586	566	518	893	300	386	210	335	88	225	531	417	94	81	213	93	191	380	294	210	153	341
ABCF1_35	123	113	73	74	125	137	105	133	60	160	140	94	40	88	78	60	81	65	33	19	70	99	74	120	25	48
ABCF3_36	50	33	37	10	70	46	64	49	26	32	52	43	7	47	47	44	12	23	32	23	14	26	27	28	0	23
ABCG1_37	24	1	4	15	5	4	7	6	6	0	9	1	5	3	5	2	13	14	2	0	4	0	0	0	0	0
ABHD4_42	0	8	0	1	0	0	5	8	0	5	0	1	0	0	0	1	0	4	0	5	5	3	0	2	0	0
ABHD6_45	42	95	74	18	73	98	86	94	25	54	88	118	47	101	92	69	52	36	57	6	17	38	72	76	39	38
ABL1_46	0	0	4	3	0	0	0	0	4	0	4	6	0	5	0	9	9	0	0	0	3	12	0	3	0	0
ACAA1_48	31	32	26	37	28	49	30	43	27	31	54	12	10	43	40	30	15	16	16	14	14	34	47	42	14	36
ACAT2_56	119	164	74	166	140	129	86	129	139	150	273	141	125	157	163	58	45	109	126	32	29	57	192	77	70	62
ACBD3_59	56	84	34	38	47	50	54	78	86	30	73	78	30	55	30	45	23	18	23	12	36	17	63	34	4	50
ACD_60	30	39	34	35	30	40	48	36	28	15	34	13	28	39	22	30	0	3	18	33	24	21	34	29	0	38
ACLY_66	27	30	6	18	15	24	10	28	36	28	69	13	16	33	33	25	0	9	47	16	6	15	18	9	17	19
ACOT9_69	3	8	0	1	2	1	0	1	0	0	2	3	8	0	5	26	7	0	0	5	0	0	6	0	0	7
ACSL1_75	6	0	3	0	5	4	3	6	8	10	12	10	3	14	3	6	0	7	19	1	3	9	0	0	0	8
ACTN2_90	19	22	3	7	31	19	13	16	14	34	9	10	0	7	23	32	1	4	11	0	11	0	10	16	0	2
ADAM10_102	588	628	593	371	718	710	631	867	525	329	475	652	153	570	663	338	165	258	461	152	194	669	498	461	189	390
ADAT1_113	7	10	13	14	3	2	12	14	0	12	9	1	0	0	4	10	0	0	0	0	0	0	4	10	2	0
ADCK3_114	11	22	12	11	1	7	23	24	12	4	6	5	8	9	13	15	9	11	32	6	11	0	13	13	15	16
ADH1A_126	1	6	12	7	1	4	4	2	16	0	7	1	11	3	4	0	9	8	3	4	9	0	6	2	0	2
ADH5_132	55	40	23	15	22	30	35	29	31	32	54	17	31	39	26	7	15	48	54	12	8	29	33	19	8	48
ADI1_135	8	0	7	0	10	8	20	9	5	15	15	12	13	5	3	25	5	0	47	0	0	0	4	20	14	13
ADO_144	116	107	42	138	93	86	74	60	77	100	178	143	41	78	50	77	49	73	72	22	50	49	126	111	63	78
ADRB2_151	10	26	3	28	7	12	4	38	33	8	22	7	7	25	11	28	9	11	10	4	0	10	0	0	7	9
ADSL_153	0	15	8	24	11	1	10	23	6	20	28	12	12	14	6	8	25	10	12	1	0	10	10	12	0	4
AGL_162	19	34	26	0	16	24	11	12	14	61	49	35	29	16	22	17	15	15	8	10	8	29	23	14	13	26
GPAT3_164	0	0	0	0	0	0	0	0	0	0	0	0	0	0	0	0	0	0	0	0	0	0	0	0	0	0
AHCY_174	103	99	67	114	90	112	92	111	44	154	279	167	60	84	96	79	60	69	119	39	38	117	239	163	58	103
AIFM1_183	19	14	23	12	12	20	14	24	15	19	65	50	48	30	11	8	17	12	45	11	28	40	61	15	18	16
AKAP8_195	383	252	237	113	205	235	303	262	114	123	132	187	35	138	256	203	52	49	112	44	45	231	149	179	74	131
AKAP8L_196	12	29	2	19	12	18	73	39	51	37	67	17	12	13	34	38	25	30	31	6	4	13	15	1	16	28
AKR1C3_203	0	0	14	0	2	4	2	0	0	4	4	5	7	5	0	0	3	3	5	3	0	0	12	6	0	0
ALB_217	0	0	0	0	0	0	2	0	0	2	0	0	0	0	0	0	0	0	0	0	0	0	0	0	0	0
ALDH2_225	899	873	907	517	890	950	765	1013	457	763	779	953	312	745	898	497	282	310	609	177	375	612	804	776	268	766
ALDH7A1_227	23	50	17	47	28	21	28	7	35	44	75	23	10	25	10	8	0	2	32	28	6	9	6	25	2	23
ALDH9A1_231	318	275	355	213	290	330	286	319	202	305	386	484	145	326	337	137	85	151	207	112	164	244	332	237	185	308
ALDOA_232	1692	1277	933	1151	1463	1558	1586	1811	931	2206	1952	1228	811	1346	1294	1004	375	438	1309	567	1015	1694	2424	1715	653	1408
ALDOC_233	5	3	6	9	3	0	2	0	2	0	5	2	0	2	0	5	0	2	10	0	0	4	10	3	1	0
ALG8_238	14	27	1	0	18	12	5	20	13	20	6	11	0	5	4	17	3	0	20	0	0	37	40	15	15	2
AMDHD2_248	119	122	136	115	198	170	127	286	73	113	108	137	53	102	166	88	19	27	36	15	45	95	57	50	30	112
AMY2A_256	37	25	35	43	38	24	24	28	22	29	64	35	32	15	38	89	17	15	21	4	32	15	41	16	5	22
AMZ2_260	23	15	26	36	37	24	22	25	39	48	93	30	29	11	21	40	24	33	47	12	28	37	51	48	39	29
ANKRD10_277	668	760	514	407	737	855	724	857	525	535	618	607	123	291	732	526	174	179	362	127	121	528	633	413	162	440
ANKRD20A13P_283	99	200	149	92	219	206	121	175	99	96	63	152	41	80	155	80	64	87	53	24	46	96	117	28	55	64
ANKRD36B_290	34	77	34	8	63	34	21	43	20	57	100	48	7	35	78	18	10	18	11	6	3	36	61	21	7	20
ANO10_292	84	67	55	36	55	58	88	96	32	86	75	46	19	87	71	49	11	14	49	26	23	55	61	45	30	42
ANXA2_304	63	39	50	38	59	62	29	38	49	17	51	44	13	37	15	26	15	24	45	32	19	64	22	51	21	37
ANXA2P2_305	23	26	13	11	14	20	19	11	32	17	34	22	3	24	35	20	21	30	34	5	13	21	13	13	5	38
ANXA7_312	57	87	65	123	67	52	38	61	62	104	149	55	29	59	49	43	36	18	110	42	58	44	69	59	26	33
AP2M1_322	15	19	16	11	50	10	18	11	16	7	33	26	0	30	21	31	0	5	13	3	2	13	13	0	0	13
APBB2_336	48	59	55	48	42	33	40	35	52	35	96	37	8	38	45	27	19	33	48	18	7	54	67	101	18	36
APLN_345	0	4	4	4	6	1	7	10	0	0	0	3	0	4	8	8	5	6	3	0	0	4	3	0	0	3
APOE_358	4	7	3	9	10	4	0	7	7	0	2	7	0	2	2	11	8	13	0	4	0	0	5	0	0	4
APP_367	1184	968	680	689	873	1124	885	822	456	995	1577	956	490	1000	857	432	223	369	654	318	345	1129	1335	1059	353	852
APPBP2_370	291	260	202	180	346	318	369	251	174	265	410	270	116	261	285	141	68	140	231	69	129	247	352	237	90	177
AQP3_373	0	0	9	0	0	4	0	6	0	0	0	3	5	0	0	12	6	0	0	4	0	3	0	5	1	2
AQP9_378	1	9	0	0	0	3	5	0	0	0	0	0	0	3	10	0	0	11	4	0	0	9	0	3	0	5
ARF4_391	98	98	78	89	93	85	60	89	104	94	154	73	42	71	68	124	51	83	177	28	42	72	140	104	30	32
ARFIP2_405	31	15	30	13	9	12	33	20	15	48	27	19	8	21	23	14	0	18	51	8	14	53	43	28	10	9
ARHGAP1_411	12	11	4	27	7	1	8	10	20	20	58	12	0	6	2	16	0	20	5	0	0	12	13	8	15	13
ARHGEF12_420	1722	1618	1257	970	1373	1706	1393	1467	893	1489	1225	1284	470	1025	1567	760	271	387	1315	363	366	1421	1697	1343	462	890
ARHGEF2_423	116	89	103	82	120	104	163	170	76	169	73	75	60	95	48	135	42	49	139	38	61	107	127	102	68	56
ARHGEF9_427	0	5	0	0	3	0	0	6	0	1	4	0	0	0	1	2	0	7	4	4	10	5	0	4	0	0
ARID4B_430	239	188	150	109	121	179	233	206	114	167	121	133	27	92	152	147	32	68	146	31	17	132	119	111	100	101
ARID5B_433	33	16	13	13	12	15	3	4	15	0	2	2	0	10	17	35	14	5	35	0	0	8	24	4	5	13
ARL4C_438	8	2	7	1	6	6	13	6	15	7	12	0	0	0	6	5	0	9	8	0	0	0	10	0	5	1
ARNT2_448	21	18	23	6	13	9	31	12	19	33	25	30	16	45	9	11	0	14	13	6	20	22	38	28	19	6
ARPC3_455	482	272	273	234	322	261	360	377	250	288	335	287	171	361	242	181	157	159	362	85	165	280	511	376	211	268
ARPP19_466	92	52	47	71	78	37	64	62	29	81	109	95	14	58	52	64	21	45	106	36	37	104	106	54	21	20
ARSE_468	2	0	7	12	9	0	0	1	0	0	0	0	0	3	1	6	0	7	2	9	0	5	0	3	0	1
ASAH1_474	58	43	41	22	47	29	73	48	29	66	146	51	24	35	58	29	0	44	75	5	36	71	57	100	33	18
ASCC3_480	206	156	144	137	160	219	206	268	181	121	181	166	54	122	158	119	42	105	126	50	98	164	160	111	47	95
ASPM_487	7	1	2	0	9	1	6	0	0	0	9	6	0	0	0	0	0	7	1	0	0	6	3	2	7	0
ASPN_490	1	2	5	7	0	2	5	14	0	0	14	0	0	0	7	10	0	5	0	1	6	0	0	0	0	0
ATF1_497	9	15	14	33	9	4	36	8	15	23	7	14	6	22	2	17	5	17	9	14	13	12	14	3	2	16
ATF3_499	0	9	2	4	14	5	2	9	10	1	12	7	8	23	4	8	8	2	10	6	0	15	0	1	17	0
ATF4_500	1508	1209	1139	963	1419	1460	1886	2200	1005	968	854	1148	447	1174	1013	1196	633	772	955	255	358	1198	1222	1084	394	687
ATF5_501	303	242	249	136	281	302	365	226	165	112	137	223	51	242	204	175	77	48	122	63	72	204	150	124	61	157
ATF6_502	34	33	41	29	23	37	47	56	16	93	100	47	30	62	44	63	8	30	34	40	21	46	76	47	33	16
ATG3_504	90	95	58	54	68	105	81	60	102	92	119	37	28	77	50	46	19	55	200	31	52	82	102	97	38	101
ATIC_507	106	114	64	90	137	111	77	86	69	97	109	92	10	93	91	36	50	37	155	40	35	22	115	81	45	39
ATMIN_513	172	190	181	169	208	219	174	199	169	266	233	139	92	128	176	98	88	110	176	94	142	185	251	146	67	140
ATP11B_517	96	70	102	81	97	125	144	115	122	148	178	147	45	75	169	56	17	61	93	58	23	97	106	84	52	99
ATP1B1_527	1564	1257	1169	840	1091	1192	1050	935	743	1293	1713	1537	650	1533	1082	390	320	503	1191	395	341	976	2029	1910	522	1145
ATP2C1_533	456	631	428	392	512	504	596	620	276	710	1037	570	252	448	551	440	172	196	318	211	189	638	639	376	224	432
ATP5S_554	22	14	23	15	28	16	3	20	17	23	40	21	6	36	25	0	9	17	30	0	9	4	25	22	0	10
ATP6V0B_562	64	31	77	67	81	41	56	67	49	83	192	99	67	84	65	64	23	49	101	20	39	91	95	39	99	66
ATP6V1D_574	348	392	290	201	313	402	364	414	324	407	371	366	217	312	361	320	176	242	366	113	147	310	545	311	167	254
AURKA_586	7	3	14	5	2	7	4	9	0	18	14	12	5	0	7	5	0	2	10	0	5	0	15	0	10	7
AURKB_587	11	20	14	2	7	10	5	9	1	10	15	9	0	5	8	10	0	4	5	1	1	11	7	3	0	4
AXIN1_590	4	0	3	0	0	9	5	1	2	0	0	6	0	0	0	5	0	0	2	0	0	0	3	0	0	0
B2M_596	189	179	117	172	173	202	192	214	160	227	340	166	119	243	194	123	93	174	167	87	87	156	256	260	61	244
B4GAT1_602	0	1	3	14	1	5	1	0	10	0	0	3	0	0	0	15	4	1	2	4	0	0	6	2	0	1
B4GALT1_603	3	6	3	6	2	1	1	0	6	6	3	0	0	4	2	0	0	13	0	0	0	9	0	0	0	0
B4GALT2_604	2	2	3	1	6	1	0	4	0	3	1	0	4	5	7	5	4	0	10	0	6	0	0	3	11	8
B4GALT5_608	13	1	9	7	9	2	2	2	1	4	5	9	6	0	0	5	11	13	10	2	9	6	17	2	0	5
BAAT_614	5	6	10	0	21	27	23	10	26	10	10	10	11	21	31	26	6	25	10	0	0	9	14	11	0	6
BACE2_618	0	1	0	0	0	0	7	0	0	0	1	7	0	3	4	0	0	5	0	0	0	0	0	20	1	3
BAD_619	18	15	9	28	20	43	16	30	17	21	14	21	7	16	15	35	3	25	18	8	0	7	31	41	4	14
BAG3_629	20	17	9	37	27	18	44	52	24	36	24	9	0	52	17	90	26	37	26	0	3	20	41	15	14	13
BAMBI_634	23	26	17	8	20	15	11	25	17	2	13	14	3	16	12	6	13	4	10	7	5	10	13	7	2	3
BANF1_635	54	66	50	68	44	68	58	108	99	73	77	56	5	79	41	62	37	56	45	36	33	87	98	63	23	55
BCAS2_650	322	332	250	224	388	281	344	368	313	371	299	302	187	337	222	267	165	182	241	148	167	238	310	310	194	201
BCAT2_651	0	0	1	0	2	1	1	0	3	0	0	0	0	0	11	0	0	0	0	0	0	0	0	4	0	0
BCL2_658	80	96	108	31	96	126	70	91	32	48	73	114	17	73	73	40	18	16	23	8	11	61	74	48	10	44
BCL2L2_665	35	22	20	21	18	18	17	46	39	10	16	15	5	11	26	5	5	24	11	0	0	7	4	0	9	5
BCL7B_670	47	64	100	44	47	50	56	52	42	53	69	63	18	73	40	32	6	57	36	29	41	46	31	36	14	47
BDH1_674	5	4	0	1	4	0	0	2	0	0	0	8	5	0	1	3	0	5	0	0	0	0	0	1	0	4
BDNF_679	0	5	0	0	0	0	0	0	0	0	0	0	0	0	2	0	0	0	1	0	0	0	0	0	9	0
BECN1_680	28	34	16	20	27	34	14	28	16	11	7	30	7	22	24	12	6	1	36	9	8	48	26	34	10	8
BHLHE40_689	4	5	6	0	7	2	14	17	0	0	4	3	7	6	12	11	13	9	6	0	1	0	6	6	0	0
BID_696	34	43	24	4	42	14	28	25	5	32	32	8	9	20	19	17	11	5	23	30	14	33	41	18	6	42
BIRC2_703	46	49	34	5	28	40	40	32	28	23	77	40	29	73	43	22	42	36	43	7	8	27	45	36	39	51
BIRC5_709	11	9	5	10	6	0	10	8	0	6	0	11	0	3	2	0	0	1	13	0	1	3	0	9	6	11
BLCAP_713	5	13	0	9	5	9	28	15	0	16	7	6	2	14	8	0	0	0	0	1	11	2	20	0	0	0
BLMH_719	8	1	5	0	6	4	6	9	12	9	5	11	9	11	0	13	6	14	20	5	4	5	0	6	0	0
BLVRA_731	26	15	27	4	17	9	16	18	31	27	26	2	6	12	11	16	14	21	5	8	11	12	12	5	0	5
BMP4_737	7	14	4	0	7	6	6	3	8	0	4	8	9	2	7	14	0	6	0	8	0	9	4	7	13	4
BNIP3_743	0	13	5	0	0	1	10	11	4	10	7	0	8	9	1	0	0	12	0	0	0	10	0	0	5	5
BNIP3L_746	119	61	56	46	73	89	124	108	93	89	149	80	25	102	61	109	49	42	133	30	75	37	143	67	23	32
BOD1_749	3	4	3	0	5	4	0	1	3	4	0	0	0	1	5	0	6	0	3	0	0	0	0	3	4	0
BRCA1_757	0	5	6	0	3	0	0	11	3	7	13	8	0	0	7	1	3	9	2	0	0	0	7	0	6	4
BTK_795	8	12	12	2	0	17	16	7	11	9	1	12	2	10	7	5	2	3	3	5	0	0	7	18	8	8
BUB1B_800	9	18	10	6	0	7	0	15	6	5	34	23	10	0	9	14	5	20	15	1	8	10	10	30	8	5
BZW1_804	3610	3581	3502	2896	3796	3975	4004	4404	3904	3597	4182	4816	1989	3718	3577	2338	1609	2177	2699	1638	2608	3057	3886	3232	2251	2896
BZW2_805	47	37	26	36	30	36	39	32	33	54	79	29	27	25	26	22	28	15	26	20	28	75	67	55	26	17
TIGAR_823	169	126	116	76	102	104	133	110	85	130	200	142	33	114	165	42	12	68	103	51	44	132	203	171	80	120
MCEMP1_855	0	12	6	0	0	10	5	2	0	0	4	3	0	0	0	9	0	0	0	0	0	0	10	0	0	2
C1D_859	24	35	31	23	50	16	43	15	30	18	45	33	12	14	32	12	4	56	38	11	11	22	40	55	18	21
C1orf131_862	92	59	71	49	99	71	107	92	45	53	90	47	31	71	39	55	16	44	88	51	46	44	59	90	19	70
C1QA_867	0	0	3	0	0	0	0	0	6	7	0	0	0	5	0	0	0	0	4	0	0	0	0	0	0	0
C1R_871	0	0	6	0	0	0	0	0	0	2	0	0	0	0	0	0	0	0	1	4	0	0	0	0	0	0
CFB_872	4	3	1	0	7	0	0	9	0	0	0	0	0	8	2	5	0	0	5	0	0	0	2	0	0	0
C2CD2_875	19	37	16	34	29	41	20	29	35	4	42	34	17	29	13	29	25	11	18	21	19	7	30	23	14	25
C2CD2L_878	2	3	12	9	7	5	7	0	0	0	2	18	0	0	2	17	13	0	0	0	7	0	0	0	6	13
C2CD5_880	351	396	255	173	323	334	222	336	200	319	295	345	134	234	467	279	82	114	172	70	71	256	344	168	61	238
C3_886	0	0	0	4	3	0	0	0	0	0	0	0	10	0	0	0	0	6	1	0	0	1	0	6	0	0
C5_890	31	10	8	20	11	31	3	16	5	21	32	8	0	2	22	0	0	10	11	2	0	6	22	10	0	0
C6orf62_903	720	701	564	629	620	692	669	697	616	813	960	618	401	470	497	350	132	193	1197	285	478	580	1133	802	434	600
CA2_908	21	24	16	8	35	18	26	22	20	13	27	16	9	16	8	5	8	18	23	16	9	15	9	9	3	2
CAB39_918	225	225	176	193	222	173	137	128	203	293	299	167	146	189	84	128	51	98	416	116	134	234	307	159	159	146
CALM1_934	226	198	178	208	221	177	190	189	202	228	399	249	105	177	143	116	133	164	162	59	76	123	231	164	112	121
CALM3_940	22	38	25	57	18	9	27	45	32	27	49	31	12	20	45	67	14	42	5	9	13	13	25	17	6	16
CALR_943	952	972	667	326	689	490	1109	686	553	480	462	431	61	508	366	1244	244	378	336	113	49	345	457	372	152	426
CALU_944	25	32	37	29	18	35	47	18	54	24	33	30	14	11	32	45	34	22	14	3	0	13	28	3	24	27
CAMSAP2_955	138	137	86	118	107	171	121	210	77	147	305	146	57	120	130	149	53	93	129	44	118	119	165	109	21	98
CANT1_956	14	23	25	5	13	14	19	24	6	29	20	11	25	38	11	28	1	5	26	9	1	31	41	18	0	16
CAPN1_957	40	2	6	10	16	10	11	25	17	30	25	14	4	6	7	20	9	1	1	2	3	8	18	15	10	23
CASC3_973	6	16	4	4	4	5	0	3	0	13	14	3	0	5	2	5	6	8	13	2	8	8	6	11	0	10
CASK_976	30	62	54	48	72	24	60	41	61	83	117	73	28	33	56	29	27	25	113	29	80	52	107	62	40	49
CASP10_978	1	3	8	9	5	1	6	6	0	2	3	0	0	10	2	3	5	5	0	0	0	3	0	4	12	7
CASP10_979	0	0	2	20	6	2	7	3	0	0	1	0	8	8	0	6	2	0	0	4	5	5	0	0	0	15
CASP2_982	22	14	9	6	17	14	35	29	29	22	46	13	12	24	12	6	14	15	23	23	6	14	30	28	5	10
CASP3_983	35	19	20	34	29	42	34	34	26	28	116	43	21	46	42	34	18	23	48	17	13	38	47	20	3	19
CASP7_985	24	7	10	4	11	12	14	10	6	12	12	11	13	16	4	22	19	12	6	0	5	25	14	16	15	12
CASP8_989	0	0	9	0	0	0	1	0	0	0	0	3	0	0	0	0	3	0	0	0	0	0	0	0	0	6
CASP9_992	26	11	5	2	3	13	4	23	11	14	20	15	15	10	12	15	0	3	12	7	10	5	33	14	17	5
CASR_993	1	0	0	2	0	0	0	3	2	4	0	6	2	6	8	4	0	3	2	0	0	0	0	0	5	8
CAT_999	45	7	36	13	31	60	47	18	20	53	62	71	33	19	35	23	6	13	75	11	5	37	67	39	14	20
CBLB_1005	2	2	0	5	4	5	0	6	4	14	6	3	0	5	7	11	0	0	3	7	0	0	7	0	0	0
CBR1_1006	19	8	16	5	13	23	6	34	18	7	18	8	8	11	22	11	5	6	17	7	4	20	26	33	1	9
CBR3_1007	5	1	18	0	4	6	7	0	2	0	6	0	1	0	2	6	11	5	2	4	0	0	0	0	0	2
CBWD1_1009	296	266	337	328	291	322	327	486	305	325	326	358	166	220	262	273	109	177	299	97	82	199	448	277	114	230
CCDC85B_1030	11	28	15	16	28	22	15	20	25	17	24	29	0	17	21	36	31	35	7	0	11	34	19	5	11	16
CCDC86_1031	9	12	1	7	2	0	4	0	16	0	3	8	9	0	3	0	0	2	5	0	1	9	6	11	0	10
CCDC92_1033	166	177	149	181	153	140	143	147	134	174	202	156	53	105	117	117	85	105	225	50	49	109	142	146	63	42
CCL2_1039	5	4	14	4	11	10	16	26	19	11	25	27	3	22	0	8	11	17	1	16	24	7	9	20	12	16
CCL3_1043	4	3	1	7	0	0	0	2	0	6	8	0	0	0	0	11	2	1	4	0	5	0	2	0	0	0
CCNA1_1047	0	0	0	0	3	5	8	1	0	0	0	2	3	2	0	14	0	0	3	0	16	0	0	4	0	2
CCNA2_1050	20	19	13	0	5	23	0	11	21	11	22	16	10	15	8	1	2	9	17	6	3	4	12	0	0	4
CCNB1_1053	16	32	18	18	14	11	18	15	19	24	31	14	33	20	20	18	4	21	61	15	25	21	36	20	7	27
CCNB2_1057	7	18	27	8	14	17	39	6	24	4	9	16	4	8	9	17	4	8	51	11	8	11	28	20	0	15
CCND1_1062	17	10	16	39	28	19	23	16	18	19	22	24	13	29	2	26	12	19	10	4	10	25	21	11	14	28
CCND3_1066	13	11	23	40	18	10	24	12	14	28	13	24	21	19	8	19	54	16	14	5	3	19	2	8	6	17
CCNE2_1073	12	6	11	1	15	11	30	11	7	5	0	5	1	12	10	10	6	3	16	4	6	7	13	10	10	10
CCNF_1076	3	18	12	13	8	24	3	11	17	7	15	5	0	3	11	25	6	10	2	4	10	18	22	3	0	5
CCNG1_1079	392	361	353	331	440	444	472	505	369	282	486	357	118	304	288	359	163	289	202	123	193	286	430	258	123	316
CCNH_1083	509	365	369	317	317	440	599	348	297	334	360	373	156	328	226	153	57	105	517	160	153	337	571	466	243	305
CCR5_1093	5	1	5	0	0	0	0	3	0	1	0	5	2	9	11	0	0	7	5	0	0	0	1	0	0	0
CCT7_1100	464	363	412	353	358	392	446	385	274	328	664	398	174	412	394	246	122	205	379	148	166	394	634	443	152	330
CD320_1116	263	156	182	117	228	195	209	150	81	189	219	118	47	213	125	48	35	64	228	83	108	158	216	273	129	202
CD3D_1127	0	9	9	0	1	0	7	11	5	0	3	6	0	10	2	7	14	0	0	0	3	14	5	0	0	0
CD4_1128	0	2	3	7	6	3	0	1	2	1	16	9	0	0	2	10	16	8	4	12	3	11	4	1	11	4
CD40_1129	11	5	4	0	1	5	0	2	6	5	0	2	0	0	2	2	6	4	2	0	0	0	0	0	0	0
CD44_1134	19	22	9	9	9	24	8	11	3	14	13	14	0	7	6	32	12	2	15	0	15	8	15	21	4	0
CD55_1141	13	9	7	10	8	2	13	6	6	1	0	7	2	4	7	18	3	5	4	0	4	0	9	9	0	6
CD58_1144	75	82	55	26	48	64	42	40	53	60	64	56	35	44	20	35	33	25	79	32	55	37	70	36	51	43
CD8A_1152	1	0	12	0	11	10	9	0	0	4	12	0	9	2	7	5	8	13	3	1	0	3	28	10	0	3
ADGRE5_1154	5	3	7	0	0	4	3	1	9	6	0	0	4	1	2	7	3	11	0	0	4	8	0	8	0	2
CDC25A_1158	15	23	8	11	11	14	15	13	15	18	19	19	8	18	9	6	14	4	13	0	8	14	13	13	0	9
CDC25B_1161	20	5	1	5	10	5	4	17	5	12	9	11	0	5	6	0	0	23	14	0	15	11	3	16	0	4
CDC26_1162	78	24	33	41	35	67	70	19	46	30	35	57	21	46	29	44	20	30	32	19	26	31	86	51	21	25
CDC42_1168	360	250	250	148	312	273	268	312	122	206	273	321	82	241	269	219	98	115	401	75	119	361	383	343	74	194
CDC6_1177	11	9	11	5	4	10	8	20	1	7	18	6	7	9	13	30	0	2	4	1	4	14	16	10	1	12
CDCA4_1183	12	13	4	4	10	6	20	7	11	0	6	4	0	11	7	27	0	10	11	7	0	0	5	5	0	11
CDCA5_1184	2	6	12	8	6	2	16	11	4	0	2	13	0	1	0	2	2	17	5	0	0	0	0	0	0	4
CDCA8_1185	0	1	4	0	14	10	3	5	1	6	6	4	0	3	2	5	0	0	12	0	0	0	4	0	0	0
CDH1_1186	2	3	2	1	7	0	7	4	0	0	20	3	7	1	6	1	0	2	3	0	1	5	6	9	5	7
CDH3_1191	3	6	3	12	5	0	9	7	2	0	4	10	3	1	2	5	5	0	0	0	4	0	0	0	0	0
CDK1_1196	64	82	49	28	74	35	40	58	46	38	36	52	19	36	56	34	17	15	51	25	13	70	37	32	14	25
CDK19_1201	146	131	103	138	121	156	133	117	145	143	111	69	72	104	118	46	36	51	93	85	68	119	99	113	95	83
CDK2_1202	1	2	0	0	7	13	0	8	9	0	17	0	2	1	4	27	10	0	0	5	4	4	4	0	0	0
CDK4_1203	1611	1711	1958	1046	2084	2095	2257	2432	1605	1257	1320	2092	853	1690	1820	1220	619	830	1069	625	917	1612	1542	1424	714	1437
CDK5_1206	78	72	51	35	65	61	88	45	37	72	161	78	24	79	36	20	19	37	69	27	42	88	118	84	40	58
CDK5R1_1209	2510	2868	2763	1686	2892	2716	2580	2885	1788	1852	2164	2987	1195	2406	2232	1711	715	1087	1671	644	957	1746	1944	1946	1028	1944
CDK6_1213	114	158	81	52	91	99	114	166	42	124	200	129	44	110	143	92	41	52	113	26	77	105	146	91	37	86
CDK7_1216	360	304	267	134	310	385	267	377	101	163	179	350	107	253	289	191	97	96	198	54	112	274	306	318	98	234
CDKN1A_1219	24	24	9	0	13	10	27	21	2	31	28	14	10	32	11	43	21	9	7	1	10	21	24	8	3	19
CDKN1B_1222	416	186	249	283	249	281	285	315	211	339	273	237	120	238	203	153	74	109	402	92	141	268	353	297	71	190
CEBPA_1240	60	106	11	141	92	114	97	146	116	50	108	46	6	54	84	102	73	115	17	6	23	41	10	21	12	25
CEBPD_1242	5	1	1	5	0	0	2	1	2	0	0	2	0	4	0	6	0	2	5	0	15	9	15	0	8	0
CEBPZ_1245	367	235	231	185	229	261	252	365	198	233	245	255	57	227	310	170	95	88	226	75	142	330	354	259	99	144
CENPA_1247	0	0	0	0	2	2	0	3	9	4	3	0	18	12	4	13	0	0	0	2	5	0	0	0	0	8
CENPE_1249	0	1	3	0	4	4	8	0	0	0	0	0	0	0	0	5	7	0	4	0	3	3	0	0	14	3
CENPF_1252	19	9	14	0	7	1	5	15	14	23	5	20	6	1	2	0	7	0	12	2	0	0	2	1	4	8
CENPW_1256	85	101	98	61	107	99	122	117	69	68	63	92	31	26	114	66	28	47	46	20	12	102	105	84	35	65
CEP57_1257	184	355	324	180	294	273	251	303	239	157	214	395	81	272	383	182	102	130	141	66	123	164	228	215	67	193
CERK_1258	2	3	0	5	2	2	2	0	0	0	0	3	0	0	0	4	7	5	1	0	0	0	0	0	0	1
CES1_1259	6	6	12	6	5	17	23	3	13	5	11	17	0	7	5	13	6	12	0	0	3	0	4	6	14	1
CETN3_1262	0	2	0	0	0	0	2	0	0	0	0	0	0	0	3	4	0	0	0	0	1	1	0	2	0	0
CFLAR_1269	0	0	0	0	0	0	0	0	0	4	0	7	0	0	5	0	0	0	0	0	0	0	0	0	3	0
CFLAR_1270	0	0	5	7	0	3	2	1	2	0	0	0	0	5	0	8	0	10	0	0	0	0	0	0	0	0
CGA_1272	2	12	0	0	2	0	0	0	0	1	9	1	0	0	4	1	1	0	7	2	7	0	0	4	10	0
CGRRF1_1278	3	5	5	0	8	6	0	5	0	0	10	7	13	5	18	5	0	0	16	13	0	10	14	10	0	13
CHAC1_1279	43	36	29	56	38	37	39	85	62	46	100	68	22	39	31	43	43	57	36	7	19	29	40	20	0	32
CHEK1_1288	149	149	133	79	104	157	93	139	84	74	77	124	42	103	129	56	19	28	84	27	26	178	168	108	25	69
CHEK2_1289	21	20	22	21	45	14	23	7	12	28	21	18	41	36	40	75	31	57	14	20	17	28	17	35	32	27
CHERP_1290	76	107	52	25	46	81	91	65	44	47	36	60	24	42	69	64	8	32	50	14	14	80	64	35	5	79
CHIC2_1295	28	62	54	34	73	53	45	45	43	45	74	59	24	76	61	79	22	26	12	13	6	59	73	25	23	54
CHMP2B_1301	7	5	9	4	5	19	0	28	4	6	9	19	10	14	24	9	11	6	9	18	10	6	23	14	5	20
CHMP4A_1304	1191	1407	1500	574	1525	1532	1522	1575	1037	827	608	1667	301	1119	1558	771	390	535	648	282	428	903	875	855	450	915
CHMP6_1311	300	244	254	155	231	235	209	296	298	239	285	214	65	203	149	153	97	117	136	42	85	124	237	99	60	149
CHN1_1312	17	40	17	15	27	24	18	16	19	25	28	29	7	22	11	20	27	26	16	6	0	12	22	12	29	35
CHP1_1319	50	34	29	42	26	27	68	53	32	64	86	50	16	34	39	52	18	58	42	13	29	47	52	24	28	51
CHRNA2_1325	3	3	1	1	0	7	4	8	2	5	8	3	0	0	5	11	1	0	1	2	3	0	4	0	5	4
CHRNA4_1328	29	49	20	55	50	38	27	38	55	34	85	17	20	21	28	57	27	26	20	8	14	46	35	36	10	31
CHUK_1342	19	10	8	18	18	6	23	5	10	6	34	12	0	17	27	23	0	0	29	2	1	18	26	18	4	5
CIAPIN1_1343	20	13	15	13	12	4	20	21	10	10	36	32	17	21	6	18	25	11	3	0	0	7	20	23	0	13
CIRBP_1351	23	19	8	22	5	15	2	20	11	5	18	1	4	33	13	14	0	14	39	3	13	7	17	6	6	0
CISD1_1354	16	18	24	26	32	10	16	13	28	15	77	29	14	21	37	29	3	29	23	13	20	33	41	25	13	12
CKS1B_1362	52	35	40	37	64	33	36	49	16	32	28	17	37	21	57	24	23	19	31	9	16	25	50	34	22	39
CLIC4_1388	873	778	906	753	1088	1059	1038	1107	835	815	846	839	436	771	769	492	152	378	903	345	335	731	895	790	323	650
CLPX_1399	35	14	6	17	4	21	6	22	13	45	51	16	25	16	19	23	12	9	31	15	48	14	41	29	5	3
CLSTN1_1400	691	514	546	363	483	530	507	542	392	682	619	513	201	484	378	337	125	141	486	170	185	543	689	601	174	402
CLTB_1402	1499	1111	1613	776	1308	1587	1183	1192	660	967	1040	1343	556	1140	1001	388	143	123	1405	380	493	1323	1780	1702	399	1304
CLTC_1405	253	353	176	321	293	327	248	252	352	496	796	265	190	255	310	199	144	190	466	156	255	248	396	264	217	263
CNDP2_1408	5	16	8	0	7	5	2	0	10	0	0	0	0	0	0	14	0	0	5	4	0	7	2	6	11	0
CNOT4_1427	233	201	162	195	215	189	162	191	135	202	163	144	75	134	182	122	51	74	195	46	117	219	174	173	70	144
CNPY2_1432	5	1	4	0	7	5	7	4	7	9	8	7	5	6	4	7	0	0	0	0	0	8	2	7	9	0
CNPY3_1433	75	45	72	33	54	51	60	50	38	44	31	63	29	23	46	42	13	43	89	37	37	69	72	72	33	28
COA6_1437	59	43	26	26	50	68	55	54	34	19	40	78	18	64	57	32	12	33	75	13	16	43	54	35	7	30
COASY_1438	27	12	17	1	28	7	20	6	20	36	17	19	33	5	14	6	1	6	18	5	0	21	14	28	6	11
COG2_1441	104	85	96	61	85	62	81	102	37	157	114	137	41	93	117	62	30	33	84	33	102	76	151	85	50	50
COG7_1450	0	6	0	0	8	0	6	2	4	0	4	0	3	1	7	6	4	2	1	4	0	2	0	8	0	4
COL10A1_1457	9	0	14	4	0	0	11	8	0	0	0	13	0	1	0	3	3	2	2	3	0	10	6	2	0	0
COL12A1_1461	21	3	14	0	1	8	13	8	10	0	7	4	4	0	8	6	7	14	8	7	5	9	8	3	0	3
COL1A1_1466	4	6	5	3	5	3	4	4	2	1	5	4	1	4	2	2	4	1	0	2	2	5	3	3	2	2
COL4A1_1472	143	134	134	74	127	152	195	209	148	154	120	172	29	160	190	127	60	47	49	12	52	141	140	62	32	124
COL4A2_1473	47	43	8	26	54	11	17	50	35	40	60	33	0	15	31	1	1	2	43	12	7	35	33	33	0	13
COL4A3BP_1476	143	139	100	99	105	118	109	134	101	126	220	81	17	75	126	71	58	45	80	33	29	89	143	81	83	110
COL5A1_1480	13	7	6	0	3	1	9	1	6	5	10	7	5	12	2	1	6	0	5	0	0	5	7	3	6	0
COL5A2_1483	1	5	0	3	12	6	9	6	10	5	4	10	5	0	5	0	0	0	0	1	1	1	0	9	0	6
COPB2_1491	24	36	33	7	27	28	28	34	55	48	27	25	14	36	32	49	7	46	35	9	1	38	54	20	13	18
COPS5_1497	372	383	440	231	407	394	383	463	247	296	259	533	240	430	455	213	147	243	309	107	198	368	370	370	131	355
COPS7A_1498	10	3	2	8	5	11	4	12	5	10	6	4	4	0	19	13	5	3	1	0	0	11	4	9	23	13
COPZ1_1499	149	122	85	95	115	87	106	156	65	151	271	87	38	139	106	72	32	47	51	47	69	137	240	61	42	81
COQ5_1506	33	34	41	13	22	22	44	32	27	20	19	40	17	22	15	21	14	34	55	11	21	23	54	45	7	25
CORO1A_1507	26	16	19	16	11	8	21	14	0	10	25	32	4	13	9	10	6	11	18	7	0	8	29	32	7	7
COX6B1_1519	69	22	37	20	33	31	58	42	7	48	74	51	14	39	38	30	9	16	60	10	31	48	108	59	12	28
COX6C_1522	0	3	5	11	7	5	3	1	0	8	2	3	0	7	6	6	10	0	4	6	0	6	0	5	0	14
CPNE3_1532	253	245	233	220	309	267	267	306	197	206	468	311	108	184	259	184	116	159	203	88	170	211	211	214	182	194
CPSF4_1539	73	87	67	36	57	67	48	88	36	33	39	55	12	23	51	31	3	12	74	28	39	41	99	67	15	39
CREBBP_1553	31	28	24	48	56	24	36	56	55	20	71	41	18	26	29	38	9	34	37	5	7	9	30	9	9	10
CREG1_1558	72	50	22	40	39	40	29	50	55	52	124	52	17	49	47	23	14	28	43	41	30	53	90	39	14	54
CRELD2_1561	97	56	69	74	70	47	83	75	66	70	102	68	49	45	49	59	14	44	58	6	25	40	145	71	18	47
CRK_1571	65	74	74	43	101	56	54	114	81	42	57	99	21	71	48	90	49	46	33	13	26	32	59	20	17	45
CRKL_1574	266	182	153	247	224	224	215	207	161	308	246	157	96	169	130	87	49	86	266	135	181	286	308	270	136	171
CRTAP_1578	6	11	6	7	5	1	0	0	0	1	0	5	0	0	4	0	1	7	0	0	0	0	0	0	0	0
CRYZ_1586	0	0	0	0	0	0	0	0	0	0	0	0	0	0	0	0	0	0	0	1	0	0	0	0	0	0
CSNK1D_1599	629	477	393	263	464	577	531	543	319	712	425	404	176	299	504	285	114	151	376	181	251	526	540	506	148	329
CSNK1E_1602	0	3	1	0	3	9	10	13	4	0	12	4	12	10	2	8	2	0	1	1	0	0	6	7	3	0
CSNK2A2_1609	44	13	18	23	43	39	31	35	25	27	37	16	5	11	16	22	10	23	35	13	23	66	53	17	14	21
CSRP1_1611	7	4	3	1	0	3	7	5	3	0	3	0	6	8	0	4	1	1	2	3	0	0	10	0	0	0
CT45A6_1618	14	19	15	48	14	6	14	6	36	3	26	18	7	29	10	17	12	60	5	6	17	10	24	9	5	13
CTHRC1_1625	7	6	0	6	0	2	7	0	0	0	0	0	5	3	3	3	2	33	4	0	0	0	2	0	0	3
CTNNAL1_1630	8	26	9	8	12	14	30	19	11	14	9	15	0	5	2	23	0	4	10	1	13	13	18	7	0	14
CTNNB1_1633	702	588	587	542	632	644	537	672	512	661	1454	639	292	599	625	463	273	468	830	180	288	633	1028	618	360	547
CTSD_1642	44	42	18	17	24	45	53	43	41	17	47	26	11	37	20	27	15	29	55	13	18	32	13	24	3	39
CTSG_1643	6	0	2	0	2	0	0	6	6	3	0	0	0	3	2	5	3	0	2	5	1	10	9	5	6	4
CTSL_1647	26	40	19	40	41	42	34	71	64	16	65	14	7	9	37	30	17	23	10	0	2	0	9	6	13	9
CTTN_1650	70	80	62	39	48	65	65	78	34	68	76	57	22	79	33	30	10	21	62	22	40	111	74	46	34	50
CXCL2_1672	0	4	0	0	0	4	0	4	0	7	0	0	0	8	0	0	0	0	0	0	0	0	0	0	8	0
CYB561_1683	7	0	1	0	0	0	1	0	3	0	0	7	15	0	4	0	0	11	0	0	0	3	0	9	0	0
CYCS_1692	330	242	316	262	227	373	310	278	217	242	275	429	151	333	360	240	109	106	200	58	177	228	383	309	125	239
CYP1A2_1699	1	0	5	4	0	4	3	0	3	0	0	3	3	0	0	7	1	5	0	5	0	0	5	0	0	11
CYP2A6_1709	0	0	0	0	0	0	0	0	0	0	0	0	1	0	0	0	0	0	2	0	0	0	0	0	1	0
CYP2C9_1720	0	1	5	0	0	7	0	4	0	0	4	5	4	7	11	5	0	5	9	0	10	13	6	0	0	12
CYP2E1_1722	24	17	12	18	2	10	14	11	0	6	1	10	4	13	12	0	3	5	4	5	2	18	0	9	1	6
CYP4F3_1739	0	5	1	0	1	0	0	0	2	0	2	0	0	1	1	0	0	0	0	0	0	0	5	0	0	6
CYP51A1_1742	282	247	226	183	217	234	369	277	229	279	367	283	197	375	270	213	106	215	230	66	82	136	397	266	115	161
CYP7A1_1745	0	0	8	6	0	0	0	0	0	0	0	0	0	3	0	5	2	8	0	7	12	0	0	8	0	0
CYTH1_1748	6	3	0	0	5	3	3	1	6	13	20	1	8	9	1	3	3	0	4	0	0	0	0	6	0	4
DAD1_1749	144	57	76	74	60	124	119	70	64	85	172	96	83	80	72	37	27	61	194	55	60	163	188	154	43	75
DAG1_1750	144	135	88	115	108	184	98	78	178	209	503	173	87	135	152	100	97	113	159	45	41	123	284	105	128	215
DAPK1_1752	17	20	9	8	5	18	4	2	39	32	44	18	3	19	7	27	9	28	7	0	0	18	0	5	5	22
DAXX_1756	610	541	466	346	607	566	569	621	211	418	353	466	153	432	477	206	106	114	365	122	147	627	576	492	157	366
DBH_1758	0	2	2	5	15	1	0	8	6	0	0	0	0	0	1	5	0	4	0	0	5	10	0	7	0	0
DCK_1776	417	293	429	263	269	303	321	339	290	318	345	460	191	508	331	182	133	153	175	138	104	292	314	305	208	295
DCN_1779	0	0	1	6	0	0	0	0	1	0	0	0	5	0	0	0	0	2	0	1	0	0	0	3	0	6
DCTD_1785	368	246	307	171	257	363	298	315	235	260	322	288	130	292	195	131	82	128	370	137	153	395	371	332	214	200
DCTN6_1789	869	666	538	397	702	742	739	724	667	683	1201	626	224	465	584	332	207	294	470	314	235	654	945	836	344	585
DCUN1D4_1795	77	56	41	74	42	71	72	57	62	47	121	71	0	35	17	46	26	39	127	40	18	28	100	80	58	68
DDB2_1798	0	0	3	1	0	2	0	0	0	6	0	6	1	3	0	3	5	4	0	0	0	1	0	0	2	4
DDIT4_1803	12	16	9	36	17	5	18	23	56	31	51	3	0	24	14	52	10	32	10	6	5	3	9	0	13	2
DDR1_1804	303	238	181	250	337	301	278	251	275	263	428	286	68	205	308	153	68	148	252	101	126	233	290	256	148	220
DDX10_1808	58	35	40	49	58	55	31	78	47	48	31	46	21	34	17	25	7	35	53	5	1	33	35	54	24	26
DDX42_1819	1	15	7	7	10	8	10	6	7	17	0	3	17	10	6	5	0	9	8	0	21	8	1	11	0	5
DECR1_1831	7	5	6	4	0	5	0	3	6	5	4	3	6	0	0	8	0	1	24	2	0	0	7	0	1	0
DEFB118_1835	2	1	4	0	7	5	5	0	0	0	0	0	0	0	4	7	0	0	4	0	0	0	6	5	0	0
DEK_1841	519	447	440	336	496	475	492	580	358	368	418	402	141	356	324	363	129	253	538	115	135	489	492	345	186	245
DENND2D_1844	2	7	14	4	25	1	1	0	7	4	0	0	1	12	4	8	4	9	4	3	0	0	12	0	3	8
DEPDC1B_1847	71	96	95	29	90	91	104	78	49	37	43	55	20	23	59	38	19	12	118	23	18	80	96	107	27	59
DERA_1848	1	2	0	5	0	0	3	1	13	1	0	1	0	0	1	0	0	0	2	3	0	0	0	0	5	0
DES_1849	9	11	6	0	0	13	0	3	0	0	7	5	5	0	1	0	0	0	4	1	0	14	0	5	0	7
DFFA_1850	2	7	7	17	3	4	15	17	1	14	15	14	0	1	8	17	5	10	9	5	5	2	7	7	4	7
DFFB_1853	167	204	201	66	205	181	185	164	76	98	67	132	31	66	144	99	22	36	89	21	43	123	100	72	13	97
DHDDS_1856	79	52	47	14	58	65	48	49	28	63	49	46	26	34	84	33	13	12	26	22	36	61	42	60	30	24
DHRS7_1861	57	52	41	35	37	52	50	33	91	82	115	104	28	80	51	23	70	35	136	41	43	41	99	54	58	73
DHX29_1863	0	5	8	0	27	30	1	5	5	18	21	3	18	0	3	20	0	0	14	0	0	21	15	6	0	13
DLAT_1875	270	221	233	233	205	269	249	306	152	271	343	287	86	176	236	109	69	71	236	56	141	224	349	279	154	178
DLD_1877	6	3	1	0	3	3	0	2	0	1	0	0	0	3	1	5	4	4	3	0	0	0	0	0	0	14
DLGAP5_1882	4	9	3	7	10	5	2	6	12	1	6	16	17	5	0	0	11	6	8	4	1	0	0	0	6	0
DMTF1_1887	6	5	0	8	5	0	14	9	14	0	10	13	2	6	6	13	2	2	3	9	0	4	4	5	0	0
DNAJA3_1895	24	19	8	13	10	19	6	5	0	10	35	9	2	3	2	19	13	8	11	3	5	8	1	6	4	19
DNAJB1_1898	13	15	12	20	25	11	15	26	32	12	21	3	3	3	14	48	29	32	0	0	2	3	4	3	0	6
DNAJB14_1905	115	74	73	83	83	81	98	113	106	135	173	89	55	58	70	46	32	28	104	9	38	48	76	79	30	73
DNAJB2_1906	5	3	2	0	0	6	5	5	0	0	7	0	1	1	3	12	0	0	0	5	0	0	3	0	0	0
DNAJB6_1912	179	211	113	86	134	149	160	185	125	127	262	147	52	95	150	143	41	60	176	48	93	211	197	133	70	153
DNM1_1924	32	19	23	8	18	31	14	19	21	59	39	8	1	23	22	3	11	7	17	4	0	47	22	6	12	14
DNM1L_1927	122	145	89	80	114	98	111	161	91	153	254	84	40	110	122	88	40	95	199	22	78	79	197	90	75	100
DNMT1_1928	10	5	10	5	13	1	0	14	4	2	11	11	3	0	7	42	12	4	0	0	0	0	1	6	0	5
DNMT3A_1932	9	11	18	32	12	10	22	16	6	19	13	10	0	11	18	47	4	14	7	0	0	10	7	3	3	3
DNTTIP2_1936	343	409	413	262	386	396	471	581	326	302	245	428	151	347	400	258	185	245	186	72	144	400	285	192	115	261
DPH2_1940	3	2	0	0	0	14	6	0	0	0	8	0	0	0	0	11	0	7	0	0	0	0	0	0	0	0
DPM2_1947	47	77	33	87	41	72	46	40	54	91	72	47	19	19	61	40	10	27	36	33	45	47	88	49	14	59
DRAP1_1957	24	23	13	12	24	10	17	14	6	18	37	5	13	25	12	10	0	4	7	3	8	15	42	5	0	22
DSG2_1967	1	3	4	0	1	0	0	0	0	0	2	5	8	0	3	2	1	5	0	7	0	2	0	0	4	0
DSG3_1968	9	8	8	15	3	5	4	6	18	5	0	15	9	0	7	7	7	5	5	0	5	1	10	7	7	15
DUSP11_1981	16	33	41	20	40	18	39	10	33	32	22	29	6	20	24	14	14	6	33	9	13	17	61	13	0	19
DUSP22_1986	137	102	87	88	82	69	70	118	61	128	159	91	49	63	82	81	17	17	69	31	39	71	92	94	20	96
DUSP3_1987	411	286	315	162	339	355	476	444	265	354	380	302	140	343	381	195	110	136	190	111	140	359	388	250	107	239
DUSP4_1990	61	17	21	15	39	19	59	79	36	39	33	5	0	11	34	41	8	7	10	4	0	14	14	19	0	7
DUSP6_1993	29	50	32	94	71	24	43	70	91	42	63	29	10	20	45	41	31	34	18	19	19	14	41	26	10	17
DYNLL1_1997	132	154	112	155	139	92	133	140	116	172	191	111	74	99	90	113	65	83	152	61	47	156	229	136	59	106
DYNLT3_2000	24	13	18	7	8	19	40	0	8	25	26	18	8	17	23	18	0	10	14	2	4	15	47	11	0	15
DYRK3_2006	36	84	47	51	53	63	72	68	52	28	51	49	17	47	63	26	10	35	20	24	37	40	40	33	23	44
E2F1_2008	6	10	4	0	14	1	3	2	0	0	5	5	3	5	4	4	3	8	2	0	0	5	0	0	0	0
E2F2_2009	0	6	1	0	0	0	5	9	7	0	0	8	0	11	4	4	4	0	5	0	0	12	3	0	0	0
EAPP_2012	16	4	4	7	10	3	5	12	3	11	17	13	5	5	3	6	0	4	18	8	13	22	24	15	13	17
EBNA1BP2_2014	733	764	785	439	718	810	861	921	510	651	507	706	266	756	612	473	194	322	651	163	222	687	810	721	309	551
EBP_2015	59	74	33	37	57	63	38	40	58	95	71	39	53	40	16	27	20	20	108	5	33	48	109	42	28	30
ECD_2021	238	235	138	175	249	264	246	326	126	201	202	205	65	95	327	189	34	87	138	37	46	170	245	132	79	140
ECH1_2022	7	15	6	12	13	13	14	17	2	3	24	9	9	8	5	7	0	3	0	0	0	5	31	18	11	5
EDEM1_2027	5	6	7	0	12	3	14	2	8	13	12	11	6	9	5	6	5	5	3	0	0	6	4	0	8	2
EDN1_2029	0	10	6	0	0	0	0	9	8	0	0	2	0	0	0	2	0	0	0	0	0	1	0	0	0	0
EED_2035	21	11	9	14	17	6	14	3	7	14	24	8	0	10	12	20	0	17	5	7	2	8	10	9	1	5
EEF2_2042	7545	7430	5622	7447	7792	7627	7391	8391	7642	8042	10324	5867	2827	5134	4990	5246	2957	4123	6578	2155	2860	5412	7802	5646	2966	4901
EGF_2055	62	25	66	15	74	84	106	101	40	34	36	81	10	54	120	69	23	56	18	23	15	57	61	44	20	67
EGFR_2063	10	16	6	8	8	14	16	14	11	7	11	18	3	6	5	18	1	1	4	2	0	0	0	3	0	2
EGR1_2068	97	113	70	65	152	82	183	228	190	108	85	51	23	44	85	255	177	138	98	23	34	89	71	44	23	73
EIF1_2074	8860	8026	9437	5539	10280	11200	10778	11465	6595	5503	6748	8980	3022	7745	7459	5119	3071	3801	7067	2347	3219	8022	8271	6969	3048	6211
EIF1AX_2077	126	126	78	152	101	98	114	184	150	151	242	152	70	120	130	186	79	158	47	48	72	139	123	97	43	120
EIF1AY_2080	0	0	0	0	0	0	0	0	0	0	0	0	0	0	0	4	0	0	0	0	0	0	3	0	0	0
EIF2S1_2085	966	736	856	541	820	876	897	872	566	751	705	922	329	666	639	561	322	405	752	226	306	604	806	824	294	713
EIF2S2_2088	27	34	37	33	51	35	42	34	24	28	72	5	34	34	28	41	27	22	46	10	17	10	15	40	30	21
EIF3C_2092	9	0	12	6	6	0	12	17	4	1	10	0	6	0	15	20	6	2	3	0	21	0	5	6	0	4
EIF3E_2094	4809	7492	6042	2402	8049	6795	6334	7984	3154	2375	2578	5932	1427	4000	6393	4314	1689	2264	2443	946	1240	3629	3649	2909	1289	3868
EIF4B_2106	167	99	157	185	163	145	195	230	212	140	155	137	77	157	113	120	86	107	114	51	107	102	100	154	51	58
EIF4EBP1_2107	659	472	419	355	553	569	738	719	291	369	431	358	186	361	495	334	110	147	490	170	339	961	764	494	132	416
EIF5_2112	4	0	4	0	6	0	0	5	11	2	0	0	4	0	0	4	0	1	2	0	0	5	0	2	0	0
ELAC2_2114	3	8	5	12	16	6	0	0	0	10	4	2	7	3	10	23	4	1	3	7	15	0	11	1	0	0
ELAVL1_2115	66	85	62	67	64	65	81	116	95	62	68	121	22	61	75	83	64	44	30	18	41	66	71	73	23	72
ELMOD1_2126	5	10	2	3	2	4	2	10	6	0	0	9	0	4	0	9	0	0	8	0	11	0	0	7	4	0
ELOVL6_2134	24	23	4	12	22	17	18	6	0	9	15	7	11	14	12	4	3	12	5	8	5	17	2	5	8	9
EML3_2142	0	4	6	7	0	0	4	0	0	0	4	0	0	0	1	3	1	0	1	0	4	0	0	1	0	0
ENOPH1_2156	805	761	682	433	677	770	813	913	538	740	717	864	198	756	633	517	224	279	582	229	249	672	711	690	244	561
ENOSF1_2157	17	6	13	11	4	4	10	4	6	6	7	0	4	0	0	11	2	8	5	3	5	0	0	8	0	17
EP300_2167	655	544	398	444	513	681	575	605	479	800	642	400	218	397	485	290	104	239	367	174	292	496	439	401	257	328
EPB41L2_2175	5	16	9	40	23	11	14	17	22	25	72	21	18	5	24	12	22	26	11	18	1	21	17	20	11	28
EPHA3_2188	187	191	155	243	197	227	161	235	162	313	385	207	79	137	150	52	10	100	215	73	79	143	269	146	197	125
EPHB2_2194	434	323	211	211	251	344	264	218	149	412	492	315	125	185	270	89	15	67	288	131	151	446	460	319	126	202
EPN2_2197	0	2	1	0	0	0	0	0	0	5	0	0	4	9	3	8	2	0	0	0	3	3	0	0	0	5
EPRS_2200	0	9	0	0	6	1	8	0	20	0	11	7	0	1	0	8	1	1	0	1	9	7	7	5	4	0
ERBB2_2205	28	29	20	15	37	16	36	35	6	31	29	24	5	22	13	14	0	5	43	12	10	27	57	47	8	20
ERBB3_2206	1	0	0	0	0	4	6	6	0	3	0	0	0	13	0	0	0	5	0	0	0	0	13	4	0	4
ERO1A_2227	154	116	131	181	122	145	154	129	183	152	361	140	100	148	101	84	36	47	241	87	66	114	251	117	70	111
ETFA_2244	370	304	242	259	295	329	312	360	176	360	379	266	153	250	254	158	126	170	246	59	121	233	401	314	166	289
ETFB_2245	15	10	7	11	6	9	6	22	2	14	23	5	15	12	9	11	16	6	13	2	0	18	20	0	0	10
ETS1_2248	3	0	5	7	16	12	1	9	13	0	0	1	0	0	8	16	0	0	4	3	0	0	0	6	1	1
ETV1_2251	8	4	2	0	15	3	10	20	5	3	59	12	14	13	8	9	6	0	14	0	3	11	19	5	18	4
EVL_2255	1620	1227	1269	760	1132	1329	1128	1200	582	1218	1157	1144	373	1009	1258	550	176	263	640	335	390	1349	1411	1190	273	835
EXOSC4_2269	35	15	27	27	19	20	6	23	12	48	22	18	12	10	26	3	1	0	35	2	31	37	14	28	1	12
EXT1_2278	54	83	63	71	84	99	89	117	64	107	172	88	36	44	64	26	35	54	90	20	41	86	126	67	25	61
EZH2_2282	52	83	20	47	44	50	39	64	72	43	86	37	17	30	48	14	16	10	50	19	6	58	30	21	23	13
F2_2286	4	3	7	0	0	0	0	5	7	0	0	0	0	0	4	0	2	0	0	0	0	6	1	0	0	12
FAH_2303	25	22	20	17	26	25	20	42	11	12	36	32	13	16	9	20	3	5	14	8	12	14	22	15	15	4
FAIM_2304	0	4	11	0	0	2	12	3	0	8	2	1	5	2	0	7	4	4	8	4	3	12	7	0	0	0
FAM174A_2316	676	471	513	293	495	575	443	519	306	420	399	528	182	483	400	231	66	140	380	72	173	534	747	547	101	550
FAM20B_2318	11	15	11	0	9	5	11	15	25	5	31	18	13	21	8	11	5	12	43	0	3	16	8	11	10	7
FAM57A_2328	26	27	41	35	46	44	41	31	11	37	12	44	28	79	35	40	18	28	14	25	11	47	35	9	23	36
FAM63A_2329	2	4	0	1	4	9	0	1	8	13	2	0	3	4	1	8	10	13	0	0	5	0	0	8	2	6
FAM69A_2333	51	73	45	63	41	37	56	59	27	62	51	65	23	49	54	66	27	15	63	28	9	39	75	65	57	44
FANCI_2338	20	16	10	17	19	9	20	29	17	27	17	15	15	16	16	3	3	0	18	3	13	15	11	12	1	3
FAS_2345	18	27	13	23	15	47	22	26	8	42	51	29	2	5	8	7	10	7	24	6	19	20	25	28	30	14
FASTKD5_2353	42	31	21	51	67	54	61	67	46	41	41	69	31	56	63	28	15	30	37	7	16	26	49	32	72	32
FAT1_2356	93	88	53	67	58	73	75	76	57	74	92	63	29	43	70	43	18	41	101	30	12	46	119	83	43	61
FBL_2360	33	47	19	47	48	28	34	50	29	70	73	14	14	48	35	31	34	34	18	11	36	44	50	24	13	31
FBN1_2363	0	3	0	0	2	0	0	0	0	5	0	0	0	4	0	0	0	0	2	2	0	0	6	0	10	0
FBXL12_2366	30	41	19	19	65	39	27	86	50	49	71	36	38	16	57	45	9	22	14	9	0	33	31	16	29	43
FBXO11_2372	48	33	10	38	46	12	25	31	53	64	68	27	2	14	53	22	37	31	40	14	35	25	42	18	15	28
FBXO21_2375	6	5	5	5	4	5	8	3	8	10	9	8	0	16	5	14	3	5	5	0	7	10	16	0	0	0
FBXO7_2377	433	484	337	220	495	469	442	506	232	467	351	400	180	343	440	189	169	125	285	121	138	359	274	301	96	312
FDFT1_2382	112	38	34	93	46	100	98	58	103	83	353	80	45	144	139	72	65	84	33	36	16	25	101	81	43	55
FEN1_2387	7	2	7	13	19	0	24	17	16	11	6	10	4	12	6	3	10	9	2	0	8	5	18	7	0	0
FEZ2_2394	459	399	323	249	374	365	398	429	223	544	557	455	169	306	365	224	77	162	286	140	292	434	634	431	120	287
FGB_2397	0	0	0	0	0	0	0	0	0	0	5	0	0	0	0	3	0	0	0	0	0	5	0	0	0	0
FGF17_2402	0	3	0	1	1	2	0	3	0	0	0	0	0	0	1	0	0	0	0	0	3	0	0	5	0	7
FGF2_2405	170	162	155	105	144	145	205	187	115	182	175	90	46	123	124	96	27	85	126	63	57	179	195	98	90	96
FGF7_2409	108	104	96	64	86	102	104	97	96	72	107	127	108	121	98	42	32	53	128	61	60	127	102	109	52	95
FGFR2_2417	294	319	302	287	330	227	296	327	251	371	479	377	194	261	279	173	112	196	380	145	189	221	421	173	151	237
FGFR4_2419	0	0	4	0	0	0	0	0	7	0	0	3	3	0	1	2	0	0	0	0	0	0	0	0	0	0
FHL2_2423	0	5	0	11	1	3	0	5	5	2	0	3	0	6	0	0	0	12	0	0	0	0	4	5	2	0
FIS1_2429	0	11	0	13	6	0	0	1	4	14	4	8	4	0	6	8	0	0	2	0	0	0	3	11	0	0
FKBP14_2430	52	67	34	59	48	31	36	40	51	32	48	61	19	27	44	37	0	20	37	8	19	38	28	15	18	45
FKBP4_2433	34	82	48	39	56	27	36	25	24	46	79	45	18	39	25	59	20	71	19	8	26	15	42	30	21	53
FN1_2459	35	14	35	11	11	23	19	12	8	27	49	16	14	4	11	1	19	8	17	2	17	18	16	25	2	8
FOS_2461	6	21	25	40	16	43	38	57	31	32	18	18	10	31	16	59	40	22	29	23	17	38	12	20	5	14
FOSL1_2463	21	12	7	14	0	18	1	6	15	3	9	5	8	5	17	29	8	35	12	0	0	5	9	9	0	6
FOXG1_2475	3	2	6	0	0	1	2	7	0	2	0	0	0	2	0	5	0	3	0	0	0	0	0	0	0	0
FOXJ3_2478	12	44	7	7	1	17	38	8	8	0	19	18	16	10	12	0	0	6	54	13	14	0	22	3	6	14
FOXM1_2479	0	1	0	0	0	0	4	3	0	0	0	2	3	0	1	11	0	0	0	0	0	0	0	0	0	0
FOXO3_2481	69	54	35	91	39	27	98	69	68	65	108	66	30	47	68	55	38	37	55	20	64	34	47	32	46	73
FOXO4_2484	26	17	25	17	21	40	60	45	32	21	30	39	14	35	24	6	13	28	14	17	10	38	16	9	10	25
FRS2_2492	996	914	1132	508	928	1141	1129	1023	666	587	627	1013	352	890	947	548	226	372	810	250	285	728	894	716	314	690
FSD1_2495	156	230	206	141	290	187	239	421	207	109	198	127	65	112	192	210	79	77	64	32	60	112	85	68	27	101
FTH1_2507	488	363	338	334	303	364	337	414	448	456	745	403	258	354	298	426	345	344	752	109	187	352	849	548	150	356
FUT1_2519	8	1	5	0	5	0	5	0	0	0	0	3	3	6	2	22	0	0	0	7	0	5	0	0	0	0
FYN_2527	1176	978	939	532	904	1067	1001	1020	600	745	641	929	317	800	1057	628	290	498	873	208	315	1202	1058	932	264	705
FZD1_2533	2	8	5	8	20	9	8	32	16	7	4	10	0	5	4	22	0	12	11	4	6	4	13	8	26	6
FZD7_2537	10	7	20	11	1	3	12	22	17	17	10	17	2	10	6	15	0	19	0	1	0	2	0	10	17	2
G3BP1_2542	711	513	524	399	509	609	657	628	397	391	415	583	229	486	469	257	116	163	561	171	212	596	724	523	199	391
G3BP2_2545	32	38	84	24	110	111	46	71	49	46	59	59	6	41	60	69	23	28	44	13	15	69	78	47	12	17
GAA_2549	53	54	46	19	68	44	34	58	31	50	32	32	10	25	36	12	6	4	12	16	25	37	42	9	15	18
GABARAPL1_2552	12	4	11	23	4	12	11	8	7	23	19	22	8	17	7	21	4	14	6	22	13	40	10	17	6	1
GABBR1_2553	94	121	71	95	91	85	78	105	91	177	253	74	79	62	123	36	23	71	42	61	49	143	143	94	70	62
GABPB1_2555	168	193	146	66	225	190	195	229	97	130	125	219	62	142	276	130	69	80	97	85	35	163	174	107	41	152
GABRB3_2561	62	57	47	46	50	65	49	56	26	74	126	55	28	67	48	18	48	37	106	23	31	38	151	50	20	94
GAD1_2566	11	11	9	0	16	10	13	27	10	24	20	5	2	10	21	12	1	4	11	2	0	14	15	0	6	7
GADD45B_2570	45	145	66	128	110	96	128	190	70	78	88	45	0	46	64	206	55	106	16	11	25	41	27	36	6	50
GAGE1_2574	61	54	53	33	38	10	44	40	53	29	59	55	27	54	28	93	55	126	12	27	27	11	53	35	37	30
GAGE12F_2576	0	6	0	6	4	5	7	0	0	0	0	6	0	6	6	4	2	0	0	0	0	3	5	0	0	0
GAGE12J_2577	2	0	3	0	7	0	6	0	0	0	0	2	0	0	0	0	1	0	0	3	0	0	0	2	0	0
GAGE4_2578	0	0	0	0	1	4	0	3	8	4	0	0	0	0	0	2	0	0	0	0	0	0	0	0	0	6
GAPDH_2587	2848	2472	2729	2438	2766	2733	2488	2764	2756	2900	3724	2981	1329	2707	1905	2140	1599	2038	2784	816	1263	2245	3744	2648	1277	2234
GATA2_2599	2	1	3	17	5	4	7	0	0	9	5	2	3	6	0	0	8	0	6	0	0	1	4	1	0	0
GATA3_2600	2	1	0	0	0	1	0	7	0	0	3	0	0	0	0	0	0	0	5	0	0	0	0	0	0	0
GCLM_2615	87	99	75	72	115	99	117	102	73	162	148	99	68	66	98	83	48	55	94	59	54	139	154	78	63	68
GDPD5_2628	8	19	8	15	9	7	11	5	5	21	12	5	0	7	15	16	0	5	0	0	2	0	11	22	0	2
GFOD1_2633	9	23	8	19	10	10	10	22	20	15	35	4	14	16	20	7	12	4	9	0	8	3	1	12	0	0
GFOD1_2634	26	20	28	19	31	18	25	13	7	11	55	30	0	9	32	3	5	9	29	1	5	14	51	25	16	8
GFPT1_2636	3	4	5	0	0	0	0	4	2	4	0	2	2	3	0	3	8	5	0	3	3	2	0	0	0	0
GGH_2639	27	19	29	19	26	29	34	31	45	11	67	45	10	37	59	26	11	33	10	13	4	21	39	37	0	41
GHR_2644	1	0	2	0	14	0	2	8	0	0	10	9	0	0	0	0	5	18	9	0	0	5	0	0	9	0
GJA1_2649	35	9	13	9	26	14	15	16	8	4	20	8	15	27	12	2	5	8	23	2	20	8	21	4	4	24
GJB2_2653	4	0	2	6	0	0	7	0	1	0	7	4	0	10	0	23	0	5	3	0	0	0	0	0	0	1
GJD4_2656	0	0	4	0	0	0	0	0	0	0	0	0	6	0	0	0	0	0	0	0	0	0	0	0	0	0
GLB1_2661	12	17	20	21	48	36	7	40	0	17	43	8	13	11	19	30	2	10	4	13	8	24	30	33	18	22
GLI2_2664	6	2	7	5	0	13	5	6	0	2	8	0	0	6	9	0	0	4	0	3	0	4	0	0	0	2
GLOD4_2670	7	15	19	9	6	18	8	23	28	9	9	7	17	13	16	13	3	8	8	7	16	10	16	11	5	13
GLRX_2674	229	127	102	91	117	131	40	119	68	128	142	168	77	135	99	71	26	36	169	23	31	157	313	217	64	114
GLUD1_2678	2	1	6	0	0	4	6	23	0	2	16	0	5	0	0	8	0	3	3	0	0	0	0	0	0	4
GMIP_2685	15	30	18	14	15	16	29	24	27	4	63	20	14	4	33	14	4	15	6	2	0	24	19	9	0	6
GMNN_2688	50	35	30	26	36	22	53	49	23	32	55	26	43	20	28	31	11	23	45	25	11	61	51	23	18	23
GMPR2_2691	108	94	92	54	61	76	72	85	26	43	73	52	22	56	51	85	42	38	28	10	6	24	36	29	29	26
GNA11_2692	2	2	3	0	6	6	3	9	4	0	0	0	0	3	7	4	5	0	0	0	5	8	12	0	4	2
GNA15_2693	0	7	12	0	0	0	1	8	3	0	0	0	14	4	1	5	0	0	2	4	0	0	8	0	0	0
GNAI1_2696	23	18	19	19	28	19	9	9	13	17	27	13	20	7	4	13	0	9	36	10	4	4	17	31	19	16
GNAL_2698	3	5	4	0	0	1	3	0	0	8	0	4	7	0	3	0	0	0	2	4	0	0	0	1	0	0
GNAQ_2701	216	171	108	121	175	156	153	147	130	172	185	177	131	167	117	147	68	85	274	31	89	133	190	159	91	70
GNAS_2704	3037	3165	2046	3595	2955	2816	3385	3982	3632	3982	4995	2833	1638	2423	2527	3379	1775	2325	3650	1148	1982	2601	3916	2627	1333	2001
GNB5_2709	65	25	32	49	35	64	32	24	50	69	89	81	34	62	59	46	37	15	45	7	10	31	70	17	13	61
GNPDA1_2723	0	0	0	0	0	0	0	0	0	0	4	0	0	0	6	0	0	0	0	0	0	0	0	0	0	0
GNS_2725	19	48	14	17	29	25	52	47	47	42	104	52	17	36	41	34	31	28	9	6	31	35	116	33	24	36
GOLT1B_2734	6	4	4	3	2	0	0	10	0	6	0	8	0	5	1	6	0	0	1	1	0	0	0	0	0	0
GOT1_2737	93	87	103	82	103	90	135	141	61	89	146	64	26	109	110	65	65	53	74	31	41	96	121	99	34	104
GPATCH8_2740	19	16	12	46	20	20	15	18	32	19	39	8	8	15	26	6	18	29	29	5	9	5	32	2	13	11
GPC1_2744	62	58	51	82	98	90	101	84	93	106	94	92	34	79	108	79	16	22	26	26	44	98	54	39	25	39
GPER1_2750	0	3	5	0	0	0	6	6	6	0	0	2	7	2	0	0	4	23	0	0	3	0	6	3	0	0
GPI_2753	99	56	64	90	63	73	50	89	47	94	130	55	45	45	52	42	47	11	70	29	29	53	132	58	21	76
ADGRG1_2761	35	47	19	27	21	12	8	12	41	38	66	30	35	13	25	18	21	20	60	25	35	32	58	33	17	17
GRB10_2771	55	32	32	61	24	49	33	90	17	46	46	19	11	24	37	70	24	22	13	12	6	34	43	3	10	35
GRIN1_2787	117	93	82	49	75	80	23	79	69	79	63	62	11	73	73	22	19	19	70	21	45	66	132	99	41	82
GRK1_2794	0	0	0	0	7	0	0	0	0	0	0	2	0	0	1	6	0	9	0	0	0	0	0	4	6	0
GRM4_2797	1	13	12	0	2	2	4	0	15	0	9	1	0	8	0	0	0	3	0	4	0	0	5	4	5	2
GRN_2799	12	12	11	0	7	0	10	8	5	2	6	3	5	0	6	2	7	6	3	0	0	0	12	6	1	0
GRWD1_2804	10	7	14	9	18	8	15	11	12	12	12	12	5	8	9	20	10	12	11	4	8	10	9	15	7	6
GSK3A_2809	118	119	97	113	93	138	103	144	82	143	155	138	69	101	132	71	39	70	89	62	79	164	167	108	39	103
GSK3B_2810	263	230	182	137	201	202	189	213	131	279	571	214	101	180	229	54	95	115	274	76	91	229	390	203	132	192
GSTA2_2817	4	7	13	0	1	0	7	7	6	4	10	2	0	0	5	8	14	8	0	2	0	2	0	2	3	0
GSTM2_2823	159	227	199	85	206	213	80	195	76	136	113	237	60	187	223	100	20	66	91	48	56	154	248	161	44	173
GSTO1_2825	34	25	46	4	41	27	34	66	37	40	35	64	25	40	20	58	25	16	51	4	28	41	43	47	28	34
GSTZ1_2830	4	0	6	5	2	12	10	4	0	6	0	3	0	0	1	0	6	0	5	2	0	0	4	4	0	0
GTF2A2_2833	11	5	10	5	12	10	5	12	12	9	37	3	6	19	6	14	11	18	3	7	0	7	2	17	6	6
GTF2E2_2835	27	18	16	9	22	40	16	34	35	11	79	24	5	14	19	33	13	9	36	7	20	21	16	44	16	33
GTF2H2C_2837	314	236	196	232	201	312	221	217	185	340	272	218	60	176	251	161	71	94	207	65	159	222	237	213	151	165
GTPBP8_2849	29	37	20	21	27	21	38	25	13	40	40	64	28	34	18	31	4	16	86	9	31	13	44	55	12	18
GZMA_2853	0	1	9	1	0	0	0	2	16	0	0	8	0	2	3	0	4	0	4	0	0	0	4	0	0	0
GZMB_2856	4	8	18	10	10	0	4	10	9	18	4	6	14	2	5	9	0	11	3	0	4	6	14	17	0	1
H2AFZ_2864	2789	2307	2224	2257	2508	2831	2717	2908	2302	2602	3402	2493	1090	2244	2069	1397	909	1210	1994	871	1489	2791	3100	2482	1314	1855
HADH_2872	1	0	4	6	3	0	1	7	4	0	0	0	0	4	4	1	0	6	0	0	6	0	8	0	0	0
HADHA_2875	46	39	42	28	52	21	48	38	31	15	44	32	0	36	47	33	34	16	24	2	35	23	28	22	19	24
HAT1_2880	54	54	9	41	51	32	34	49	27	70	66	33	13	28	36	18	8	42	90	29	39	33	63	103	23	31
HAVCR1_2885	0	5	1	5	2	0	0	0	0	7	1	0	0	0	0	6	0	0	0	0	0	0	5	0	0	6
HBA1_2887	13	12	9	6	0	3	3	6	10	0	0	13	0	8	1	9	1	12	6	3	7	0	0	0	0	0
HBB_2888	0	2	0	0	7	0	0	0	0	0	8	0	0	4	6	0	9	2	10	3	0	0	0	5	12	0
HBD_2891	0	0	4	0	6	3	0	5	9	0	0	0	0	0	0	6	6	0	0	4	0	8	0	6	3	7
HDAC2_2900	7585	6705	7425	3581	7242	7300	6522	6087	4444	3951	4597	7003	2229	6858	6236	3777	1695	2589	4867	1517	1861	5624	6133	5787	2009	5147
HDAC6_2901	51	43	31	80	56	68	42	82	33	81	75	50	22	14	42	70	22	22	17	30	12	34	56	32	45	27
HDGFRP3_2909	2651	1922	2176	1380	2301	2389	2162	2383	1587	1718	1626	2215	719	1884	1841	1371	660	937	1742	549	577	1855	2320	1974	646	1692
HEATR1_2915	0	6	0	0	10	1	0	1	1	0	4	1	6	3	10	3	0	0	9	0	7	0	3	6	0	0
HEBP1_2919	4	7	1	11	15	0	6	10	7	16	12	15	6	11	4	19	1	4	9	0	0	16	6	0	1	0
HERC6_2923	10	3	1	0	1	1	2	2	13	0	12	6	11	0	1	4	0	4	1	0	0	14	9	5	0	16
HERPUD1_2924	86	84	53	85	82	105	148	104	48	76	62	72	24	96	68	87	31	64	59	28	15	80	80	106	14	47
HES1_2925	27	27	6	14	10	3	24	10	12	5	11	28	3	5	2	9	2	10	39	0	6	27	25	9	4	8
HEXA_2929	137	132	130	58	201	183	202	233	109	161	334	178	27	159	264	141	44	55	69	38	60	163	155	70	55	123
HEXB_2932	63	45	16	60	78	40	72	85	43	25	66	68	28	52	41	76	28	36	33	11	16	55	35	28	5	24
MFSD14A_2943	104	102	76	80	104	96	90	68	77	120	216	74	46	83	75	58	29	46	171	34	40	74	149	105	48	60
HIF1A_2945	112	106	116	75	106	129	118	126	133	109	106	110	29	129	118	113	33	104	58	12	12	77	102	97	61	65
HIST1H1C_2950	1094	1061	433	839	922	934	899	958	758	1199	1278	492	191	359	661	588	265	295	687	283	489	1386	1029	791	208	468
HIST1H2AE_2951	55	62	15	42	47	17	19	13	27	58	86	22	12	10	31	19	5	14	40	20	28	133	68	71	15	40
HIST1H2BC_2952	846	1159	760	1077	1136	955	780	984	883	853	1297	629	311	508	742	353	170	310	574	351	538	963	768	757	419	624
HIST1H2BG_2953	60	50	24	45	37	19	33	28	49	33	56	14	21	50	40	16	6	0	76	26	33	97	49	89	7	23
HIST1H2BH_2954	70	71	42	57	42	31	75	52	44	67	80	37	31	37	32	42	15	22	46	20	86	107	45	68	40	19
HIST1H2BK_2955	6	6	11	6	14	18	21	0	7	10	26	11	8	16	15	21	0	15	1	9	13	16	13	4	9	4
HIST1H2BM_2956	9	7	1	2	3	0	3	2	8	4	1	2	0	0	1	29	3	16	0	8	9	4	2	12	0	4
HIST1H3H_2957	491	560	374	572	570	572	568	595	474	513	635	304	160	279	350	187	63	166	337	210	257	556	484	437	192	303
HIST2H2AA4_2963	464	627	304	656	506	371	445	552	356	605	546	302	170	261	361	303	224	218	422	169	200	477	398	234	161	274
HIST2H2AA4_2964	1923	2559	1558	3048	2750	2101	2115	2646	2407	2501	2908	1337	435	1089	1885	1517	862	1050	1222	630	829	2046	1678	1614	627	1356
HJURP_2968	0	3	0	3	0	0	0	0	0	0	0	0	0	0	0	6	0	0	3	0	10	0	3	0	8	5
HK1_2971	598	448	458	394	435	562	636	477	371	600	665	561	187	429	490	361	204	246	481	179	187	546	714	526	208	500
HLA-A_2975	0	11	0	9	13	1	6	0	4	4	9	2	0	0	6	6	6	0	8	9	0	0	11	0	0	12
HLA-B_2976	25	12	15	28	14	16	29	19	0	41	25	2	12	27	3	34	41	39	4	5	9	14	6	30	9	6
HLA-C_2979	0	0	0	1	3	6	0	3	0	0	5	0	0	0	4	0	6	0	0	3	0	4	0	0	0	0
HLA-DPA1_2983	7	0	3	5	5	4	0	0	6	0	4	0	0	1	4	0	0	5	3	0	0	9	0	0	0	0
HLA-DQA1_2987	12	2	2	10	1	2	0	6	0	0	7	2	0	0	3	7	1	10	0	1	7	0	9	5	1	6
HLA-DQB1_2990	1	3	0	0	5	1	6	2	6	5	10	5	0	7	8	0	13	18	5	7	0	0	4	3	0	0
HLA-DRA_2993	0	0	1	0	1	0	0	4	0	0	0	0	1	0	0	0	0	3	1	7	3	0	0	0	0	1
HLA-DRB1_2994	0	4	4	2	0	0	2	0	6	1	0	0	0	0	0	0	0	0	2	0	4	4	0	0	1	8
HLA-DRB3_2995	0	0	0	0	1	0	0	0	0	0	0	0	0	0	0	0	2	0	3	0	0	0	0	0	0	0
HLA-DRB5_2997	1	0	0	1	1	0	0	1	5	0	2	2	0	1	0	0	0	0	0	3	0	0	0	0	0	0
HLA-E_3000	22	5	12	23	18	6	6	20	19	45	29	9	3	6	2	9	3	16	7	15	8	19	22	19	9	21
HLA-F_3003	4	0	5	0	5	0	15	3	0	0	0	6	0	7	2	1	0	6	0	4	6	3	7	6	11	0
HMBS_3012	2	4	0	8	0	0	0	5	2	3	5	3	6	11	0	0	5	3	0	0	0	0	0	3	0	0
HMG20B_3013	4	2	6	5	2	0	4	1	3	2	0	0	0	11	0	1	0	0	2	0	0	7	2	0	0	26
HMGA2_3022	54	72	39	62	49	66	36	70	65	21	64	52	12	29	38	37	45	50	48	7	16	66	50	15	26	32
HMGCR_3029	352	317	183	301	369	411	412	395	374	351	676	345	266	385	470	309	198	237	185	69	73	155	494	195	112	155
HMGCS1_3030	23	25	10	31	13	12	28	39	37	27	22	13	32	27	7	25	7	32	25	9	36	43	7	36	23	22
HMMR_3040	105	76	109	37	72	115	119	125	23	46	55	73	35	110	84	50	36	16	30	17	41	106	62	62	35	52
HMOX1_3041	83	75	91	55	79	120	182	117	100	77	80	64	34	67	47	54	38	40	53	17	49	64	77	82	14	35
HN1L_3042	37	39	64	24	31	57	63	73	72	68	30	62	11	39	102	28	12	15	36	25	10	56	37	37	20	37
HOMER2_3072	14	2	5	0	10	10	9	13	7	6	0	20	6	12	16	1	0	2	17	3	9	4	7	12	3	0
HOOK2_3074	1	0	2	14	0	2	0	0	0	3	0	1	0	0	0	12	0	10	0	0	0	0	1	0	0	0
HOXA10_3077	3	2	2	0	22	5	6	4	0	10	6	1	0	5	0	4	1	6	1	1	0	0	2	0	0	0
HOXA5_3080	5	8	2	14	6	15	12	0	0	4	9	0	1	2	0	14	0	0	2	0	0	9	0	4	0	0
HP_3085	0	0	0	0	0	0	0	0	7	0	0	0	0	2	0	0	0	0	0	0	0	0	0	0	0	0
HPN_3091	0	4	3	0	0	0	0	4	5	4	4	2	0	0	6	0	0	0	0	0	0	0	6	1	0	0
HPR_3094	3	2	3	0	0	0	0	5	0	0	0	0	10	8	7	4	2	0	3	3	0	3	0	2	0	7
HPRT1_3097	58	33	27	26	49	45	47	46	28	9	87	34	20	33	27	23	14	17	48	10	19	47	52	76	18	46
HS2ST1_3103	161	117	127	76	92	128	96	115	38	99	111	100	42	90	99	56	19	36	66	28	24	168	126	117	26	82
HS2ST1_3104	1	0	2	23	3	5	6	1	0	17	24	10	1	0	2	5	3	21	6	1	8	0	13	2	6	8
HSD17B10_3112	16	4	3	19	1	8	22	14	0	15	32	22	49	4	8	17	0	33	13	11	20	12	16	3	4	9
HSD17B11_3115	5	19	13	4	23	12	12	21	9	8	5	13	4	14	16	0	4	8	8	0	0	31	31	11	0	11
HSP90AA1_3127	1125	1210	740	1011	1045	1144	1748	2187	1508	995	2383	1112	497	1029	1151	1695	977	1166	949	345	357	883	1297	830	519	998
HSP90AB1_3128	912	713	541	510	681	711	871	853	556	572	634	574	229	602	541	525	353	334	598	206	164	683	833	683	268	480
HSP90B1_3131	69	79	27	33	66	38	79	73	65	45	89	32	20	26	64	109	28	48	65	38	42	50	90	32	39	19
HSPA13_3134	39	24	12	0	31	12	24	25	19	10	33	11	4	46	31	21	2	15	51	0	0	16	42	41	0	23
HSPA1A_3135	1	0	0	1	3	6	0	0	0	0	0	3	3	23	0	9	6	3	0	0	0	5	0	0	6	6
HSPA1B_3136	42	29	28	70	55	36	67	107	51	38	51	27	22	52	25	224	94	141	36	31	6	20	34	5	12	29
HSPA4_3139	646	564	505	465	549	600	725	1020	590	525	485	474	148	503	512	658	387	418	565	140	109	520	719	493	226	313
HSPA8_3142	1734	1224	1384	947	1342	1731	1673	1659	1055	1186	2302	1758	701	1481	1362	1386	982	1107	1405	453	543	1312	1967	1545	603	1312
HSPB1_3144	96	49	63	48	103	56	120	107	30	51	67	102	43	46	55	142	68	84	41	7	25	50	113	85	15	30
HSPD1_3152	140	160	120	123	140	129	199	155	159	170	236	76	22	112	98	131	122	173	172	50	115	160	137	148	43	62
HSPG2_3153	1	3	0	17	2	2	13	10	0	4	1	13	0	1	0	11	9	0	0	1	0	5	0	0	0	3
HTATSF1_3159	1904	1774	1789	1074	1559	1824	1984	1786	1226	1039	1079	1800	651	1652	1559	874	408	708	1103	339	467	1305	1491	1319	539	1256
HTRA1_3172	87	43	74	48	38	57	39	67	69	35	85	75	31	66	52	38	17	20	54	24	31	125	59	64	45	74
HYOU1_3177	39	45	12	24	43	25	35	21	22	87	188	43	15	3	44	10	21	23	25	19	38	22	51	34	15	34
IARS2_3181	4	19	25	0	13	9	18	10	7	14	25	19	23	12	10	12	9	13	26	3	20	9	15	6	2	10
ICAM1_3187	0	2	0	0	6	0	7	4	3	0	5	1	9	0	5	4	0	0	10	0	0	0	0	5	0	0
ICMT_3191	0	1	8	6	0	5	4	0	0	5	6	5	0	1	2	8	0	2	18	0	2	7	2	3	0	3
MRPL58_3192	94	123	111	84	104	98	99	111	38	86	215	98	32	98	66	47	46	47	125	22	24	71	143	82	62	175
ID2_3198	67	64	61	51	58	46	75	42	28	74	87	57	46	74	59	25	31	38	121	43	64	90	74	89	36	33
IDE_3201	14	21	17	14	17	20	29	28	16	24	22	10	11	15	53	66	5	2	15	11	9	33	17	3	12	15
IDO1_3210	0	0	4	0	0	1	0	2	0	0	0	3	1	14	0	0	2	0	1	0	0	4	0	0	5	3
IER2_3213	588	548	595	398	827	718	715	955	465	319	389	527	106	501	591	402	174	246	334	116	199	561	435	335	156	410
IER3_3214	6	0	7	6	0	5	0	5	6	0	4	5	0	0	4	0	0	0	0	0	0	4	0	2	5	9
IFIT1_3219	255	244	253	186	217	221	238	297	181	267	260	405	75	259	374	148	68	159	245	65	98	236	399	244	148	209
IFIT2_3222	0	0	0	0	5	5	0	1	0	0	3	0	6	0	0	6	1	4	0	0	0	0	0	2	0	3
IFIT3_3225	7	13	8	13	1	6	12	7	18	2	0	6	0	2	3	18	3	15	7	6	0	0	23	8	0	0
IFITM1_3226	0	5	3	3	2	0	6	0	7	3	9	4	0	2	0	0	1	0	6	0	2	0	0	7	0	7
IFNAR1_3235	42	27	18	33	35	30	31	45	40	64	35	73	16	37	37	27	7	26	93	19	39	16	37	22	17	46
IFNG_3239	5	0	9	0	1	0	0	0	0	0	10	0	4	0	3	17	0	4	0	0	0	0	0	0	0	0
IFRD2_3246	18	13	6	0	9	5	10	9	10	11	7	6	0	10	3	0	0	6	19	4	3	17	10	9	10	2
IGF1R_3254	199	103	118	128	173	224	190	201	154	224	213	110	50	102	122	113	23	72	152	49	95	143	149	113	78	106
IGF2BP2_3259	24	21	31	35	25	32	14	43	22	22	23	24	14	24	11	21	6	10	78	9	1	20	30	25	32	16
IGF2R_3263	1118	865	926	502	920	1261	1107	1314	647	709	578	894	268	608	1050	470	185	305	584	220	218	746	627	602	165	486
IGFBP1_3266	0	0	0	0	0	0	0	0	0	0	0	0	0	0	5	0	0	0	0	0	0	0	0	0	0	0
IGFBP3_3270	17	5	13	6	8	15	6	7	15	17	19	28	14	19	24	7	10	9	11	8	16	2	35	10	3	13
IGFBP4_3271	11	14	3	0	0	2	8	1	6	3	4	5	7	0	7	7	6	0	1	5	4	0	3	8	1	7
IGHMBP2_3275	21	44	36	33	36	47	28	38	35	26	31	25	9	11	17	37	16	25	12	12	24	44	26	18	7	20
IGHV3_3276	14	30	38	29	62	3	17	33	8	13	29	36	12	45	27	56	17	57	11	6	28	16	7	8	32	11
IGKC_3281	0	8	8	5	15	5	26	19	0	28	10	24	15	11	3	12	22	20	3	0	12	4	15	9	6	23
IGKV1_3282	0	0	1	0	0	0	0	2	0	1	0	0	0	0	4	2	0	0	0	0	0	0	7	0	0	0
IKBKAP_3288	885	768	722	476	706	905	803	974	448	688	699	728	169	589	905	513	165	185	573	219	132	755	690	666	115	585
IKBKB_3289	0	5	0	3	2	7	4	11	1	1	21	19	1	3	8	22	12	22	10	0	9	22	4	7	2	4
IKBKE_3290	0	2	2	0	0	5	9	0	0	0	7	3	0	5	1	2	0	0	4	3	11	3	0	4	1	0
IKBKG_3291	29	13	15	27	15	43	32	5	7	22	32	25	28	41	22	19	0	25	32	16	25	25	28	20	8	33
IKZF1_3292	0	14	0	0	6	3	3	3	0	11	4	6	0	0	4	0	11	7	3	0	0	4	18	3	5	16
IKZF1_3293	6	10	16	0	4	3	2	15	8	8	2	9	16	1	10	2	0	11	3	8	3	17	18	0	5	8
IKZF1_3294	0	0	4	0	3	0	3	0	0	0	2	0	4	8	0	0	0	0	6	0	0	0	0	8	0	0
IL13RA1_3309	0	1	6	0	9	0	0	0	0	0	1	0	0	0	2	0	0	0	0	0	0	0	0	0	6	0
IL1B_3325	0	0	0	0	0	0	0	0	0	0	0	0	0	0	0	0	0	0	0	0	0	0	0	0	0	0
IL36G_3337	6	1	0	0	0	3	4	1	0	4	1	6	0	4	0	8	7	2	0	0	2	0	3	2	0	0
IL4R_3339	7	0	9	4	0	7	1	0	0	0	0	1	0	0	1	0	6	4	0	1	0	0	0	5	0	0
IL6_3341	0	10	0	0	11	1	0	14	5	6	11	2	3	0	0	12	1	7	3	0	3	0	0	0	11	1
IL7R_3347	0	0	9	0	0	7	4	0	2	6	8	0	5	13	2	12	0	10	0	0	3	0	0	0	0	0
ILF2_3354	240	266	182	272	347	258	280	313	279	294	490	244	97	246	194	241	89	226	370	68	162	308	398	288	146	212
ILK_3355	305	376	418	240	372	416	414	529	348	223	234	483	140	277	463	257	140	150	234	116	194	302	321	260	155	349
INPP1_3376	0	7	10	4	11	0	0	8	0	0	16	0	0	10	3	3	0	0	4	0	8	4	0	0	0	0
INPP4B_3379	36	18	26	22	12	7	34	17	37	25	34	15	7	18	16	14	0	13	8	1	4	26	44	27	12	14
INS_3382	1	0	0	10	3	6	6	2	4	9	0	0	2	1	1	4	0	0	0	0	6	0	3	4	0	0
INSIG1_3385	220	243	151	196	293	250	357	412	308	270	435	227	156	284	312	274	147	241	87	55	37	107	186	142	85	198
INTS3_3388	11	3	15	0	0	13	38	21	8	11	38	12	0	0	1	11	5	6	19	3	15	8	7	13	0	15
IPO5_3401	55	87	31	57	64	42	68	91	45	101	140	56	18	45	67	59	1	61	46	20	39	36	44	44	41	44
IQGAP1_3404	51	92	65	133	89	83	104	116	114	102	80	99	58	48	79	50	12	64	162	33	65	76	105	70	38	61
IRF7_3410	5	9	2	11	5	10	7	12	2	17	2	1	0	0	3	13	0	4	2	1	0	4	0	9	5	0
ISOC1_3421	17	18	29	14	12	24	36	19	0	19	4	16	14	15	10	6	5	22	32	11	24	0	14	20	5	19
ITFG1_3424	16	20	16	10	21	5	18	30	21	31	37	7	0	21	8	19	28	8	31	10	18	10	39	33	5	9
ITGAE_3432	19	12	17	15	21	3	6	35	1	12	41	9	11	13	26	39	4	22	5	4	5	10	38	18	34	25
ITGB1_3438	26	41	12	38	55	34	32	17	52	42	90	62	11	31	19	11	7	26	42	21	37	11	41	26	22	24
ITGB1BP1_3441	1	14	5	11	9	0	3	4	8	0	7	0	0	3	7	0	6	2	0	4	0	5	3	15	0	10
ITGB5_3450	10	18	11	7	14	19	15	14	0	24	6	15	13	9	27	0	0	18	48	6	32	25	37	32	20	0
ITPR2_3454	4	41	19	4	11	13	7	22	29	44	41	31	27	24	34	8	3	5	0	3	3	27	25	34	5	19
JAK1_3463	50	50	57	46	61	54	78	94	49	70	156	70	26	71	68	51	10	48	81	22	6	58	72	93	40	43
JAK2_3466	8	7	25	26	8	22	22	4	0	10	50	30	0	15	10	12	4	5	3	6	15	4	15	28	10	8
JMJD6_3471	191	158	140	147	215	180	204	405	184	159	131	104	22	98	216	271	99	90	98	37	6	164	98	89	36	98
JUN_3475	36	73	26	63	28	31	57	53	41	48	59	28	24	19	55	103	50	49	6	0	0	29	11	17	17	7
KAT6A_3486	113	92	65	58	83	100	65	106	69	129	299	99	32	98	66	91	39	29	216	34	92	96	141	91	42	112
KAT6B_3489	250	231	154	168	254	206	212	243	117	195	232	185	23	151	104	78	70	70	152	59	92	176	204	192	73	98
KCNF1_3502	9	2	3	5	5	4	4	4	10	26	21	13	6	2	8	3	0	1	6	6	10	17	0	7	4	14
KCNJ18_3509	6	0	0	0	9	0	0	3	0	0	0	0	2	2	0	0	15	0	10	0	0	8	3	3	0	2
KCNK1_3516	42	9	19	13	30	11	33	46	24	43	44	40	9	17	24	36	19	12	17	2	8	9	32	26	0	7
KCNK4_3519	31	22	25	6	27	16	13	16	2	46	16	19	5	13	26	36	1	6	18	5	25	34	30	15	11	26
KCNQ2_3525	11	30	15	28	17	17	8	39	7	20	37	17	9	26	17	8	4	20	26	7	19	31	23	18	15	29
KCNQ3_3528	32	46	45	21	33	39	67	49	15	35	56	25	8	28	64	56	17	10	35	6	4	43	37	51	12	36
KCTD5_3534	7	10	6	19	4	7	0	5	11	19	22	8	4	4	8	12	0	17	6	0	0	6	13	0	2	5
KDELR2_3540	157	158	135	155	171	157	243	204	153	172	234	149	89	187	135	142	97	140	165	83	113	241	229	144	73	129
KDM3A_3541	260	542	397	216	519	352	431	453	446	202	288	483	227	389	506	540	194	341	98	84	199	247	253	235	113	208
KDM5A_3544	305	197	201	111	252	235	185	295	114	160	174	193	89	132	237	195	40	76	94	28	36	159	162	85	50	180
KDM5B_3545	27	27	25	26	13	21	27	21	34	62	32	44	26	43	28	32	14	25	21	9	8	35	8	17	37	31
KDR_3546	2	3	0	0	0	8	6	0	3	0	0	3	0	0	6	0	0	0	1	0	0	0	7	5	11	5
KEAP1_3547	70	58	57	63	52	22	67	99	55	58	88	33	8	39	37	46	20	55	66	25	9	35	41	29	24	20
KIAA0100_3554	87	77	64	40	78	43	87	61	57	113	132	59	46	34	46	29	21	15	216	9	30	68	77	65	21	52
KIAA0101_3555	4	1	7	0	7	0	3	2	6	1	0	5	0	4	5	6	0	0	1	0	0	0	0	1	0	0
KIAA0196_3558	174	139	119	95	80	133	119	128	60	141	191	140	16	76	117	98	55	55	121	31	56	163	266	123	36	70
KIAA0355_3561	102	50	54	44	50	101	76	94	53	98	58	84	19	41	51	34	20	50	41	12	25	67	61	37	18	59
KIAA0753_3564	180	178	167	166	141	158	175	215	79	118	151	220	20	123	182	117	35	57	101	31	54	194	164	118	73	98
KIAA1033_3574	79	51	46	80	47	48	63	62	87	64	96	52	23	76	87	30	17	50	74	8	41	47	71	31	57	30
KIF1BP_3583	45	25	21	41	17	32	58	40	30	54	66	16	13	28	32	48	5	16	39	18	17	69	62	14	3	9
KIF11_3588	163	137	188	95	103	214	199	189	99	71	101	155	68	96	108	79	56	50	195	69	70	168	142	177	50	100
KIF14_3592	39	34	56	25	26	69	59	45	23	30	55	49	29	22	48	15	9	9	47	7	13	34	31	61	14	32
KIF15_3595	39	17	24	18	13	24	28	13	37	39	26	14	3	27	17	38	0	0	10	12	26	27	47	40	2	11
KIF18B_3598	5	17	8	4	9	8	7	2	10	4	7	9	3	6	5	12	15	9	1	0	6	4	7	7	9	1
KIF20A_3601	6	25	4	0	10	6	28	19	20	13	15	13	1	5	3	1	1	17	16	0	19	15	5	17	0	7
KIF5C_3612	2313	1829	1881	1378	1661	2074	1770	1825	1423	1841	2500	1871	790	1798	1576	874	557	713	2016	394	638	1745	2260	2169	683	1297
KIT_3617	50	76	41	28	16	49	42	36	32	64	80	49	13	57	44	24	7	18	34	22	37	50	59	35	2	67
KLF6_3626	95	58	55	83	50	86	104	162	110	125	261	77	37	37	79	118	40	52	18	13	9	51	120	54	21	36
KLHDC2_3630	658	513	521	466	424	552	441	479	424	653	714	590	185	467	382	241	124	177	651	179	240	601	753	526	283	344
KLHL21_3635	7	3	4	2	9	11	15	6	0	7	3	9	2	1	15	6	8	2	0	0	0	13	4	0	0	4
KLHL9_3643	42	32	71	98	63	43	39	72	58	79	97	91	85	70	65	32	11	86	18	24	81	63	34	60	54	65
KLK2_3651	4	8	7	0	14	4	10	0	4	7	1	2	0	5	2	6	0	3	0	0	0	0	12	0	0	0
KNSTRN_3668	57	45	55	34	38	80	46	53	41	32	27	38	22	41	50	32	28	43	41	19	6	41	23	35	13	47
KRT17_3687	1	0	0	1	0	0	1	0	0	1	0	1	0	7	0	0	1	0	1	1	0	0	0	0	0	1
KRT19_3690	0	6	3	4	1	0	0	0	0	3	5	4	4	3	2	21	1	10	0	0	5	0	1	0	0	0
KRT4_3695	0	0	0	0	0	0	1	0	0	0	6	0	0	0	0	0	0	2	0	0	2	0	0	0	0	0
KRT5_3696	0	3	4	2	7	1	0	3	0	0	0	14	0	0	9	6	11	0	4	1	0	0	0	1	13	0
KRT6C_3700	0	0	0	0	3	0	0	0	0	0	0	4	12	6	2	1	0	0	0	0	0	0	0	0	0	0
KRT7_3703	1	1	0	0	6	6	2	7	0	0	1	2	8	0	0	0	0	0	0	0	0	0	0	0	0	4
KTN1_3708	98	70	86	37	43	50	61	87	152	106	174	104	80	101	71	64	68	39	175	31	46	93	96	81	59	64
L1CAM_3714	368	315	196	240	235	297	281	289	174	373	417	224	140	166	249	129	77	72	225	152	184	350	321	220	104	268
LAGE3_3716	178	127	98	86	129	157	153	117	120	87	142	129	28	127	110	85	33	50	105	48	53	105	189	219	63	149
LAMA3_3717	0	2	9	0	11	0	0	2	5	0	0	7	1	22	2	0	5	0	0	1	0	6	0	0	2	6
LAMB3_3722	0	0	15	0	1	0	2	0	11	0	0	8	0	5	0	0	3	7	0	0	0	0	0	0	0	0
LAMC2_3727	0	9	10	0	0	5	2	0	8	2	1	0	0	5	2	0	0	0	1	5	0	0	5	3	0	0
LAMP1_3730	1288	1233	1511	822	1356	1514	1397	1563	861	1013	1022	1452	355	1235	1191	824	468	725	731	358	519	1275	1300	1115	347	951
LAP3_3740	309	352	303	163	349	380	395	387	237	222	337	371	71	303	360	206	89	169	156	73	45	259	251	270	111	197
LBR_3754	25	20	9	35	27	30	25	27	32	3	47	16	6	32	31	34	18	19	29	7	18	9	11	41	13	11
LCP1_3761	5	7	6	1	2	2	1	6	0	4	6	6	0	3	2	1	4	3	1	2	3	2	3	9	2	2
LDHA_3766	20	49	42	32	30	18	28	61	33	29	132	55	16	25	75	40	5	18	21	15	39	67	95	34	18	23
LGALS8_3781	3	4	2	0	8	5	0	0	1	8	0	0	0	11	1	0	0	2	0	0	0	0	10	4	0	5
LGMN_3782	26	20	21	5	26	24	34	20	15	34	39	17	10	19	28	21	9	26	17	8	16	26	13	16	6	9
LIG1_3795	48	46	27	28	38	34	26	40	45	29	44	24	4	23	21	16	6	15	30	7	14	13	48	9	18	18
LINC00621_3801	0	0	4	0	2	1	0	1	3	2	7	0	0	0	4	18	0	5	0	0	0	0	0	6	0	6
LIPA_3812	333	410	538	388	467	491	541	631	696	474	427	670	197	463	560	237	228	489	159	134	241	253	297	254	252	263
LOC100506029_3829	46	43	26	17	28	29	31	43	24	29	27	55	13	8	18	38	14	7	12	0	6	47	30	39	0	31
LOC652493_3838	4	5	6	7	7	9	5	1	0	0	0	1	2	5	4	6	0	10	2	0	0	0	0	0	9	2
LOXL1_3850	34	34	21	11	34	39	38	15	6	37	41	19	6	12	24	28	11	9	27	6	16	21	48	32	15	17
LPAR2_3854	48	31	27	42	21	30	27	37	37	50	19	15	4	21	19	22	19	5	32	12	23	8	25	15	21	18
LPGAT1_3859	0	3	10	10	5	0	6	4	8	0	14	0	6	4	18	6	4	0	11	0	14	0	25	0	0	0
LPIN3_3865	0	4	0	6	3	0	0	5	0	4	0	0	0	3	0	1	5	3	5	0	0	3	0	6	0	0
LRP10_3874	47	10	45	37	28	41	17	32	47	62	56	25	33	27	41	40	4	3	18	12	11	62	70	18	12	24
LRPAP1_3876	11	1	0	11	0	2	12	16	0	36	36	4	0	8	16	0	0	14	6	4	14	12	12	17	4	13
CARMIL1_3881	30	28	17	37	26	45	27	35	66	86	151	80	20	26	42	7	18	43	11	14	4	23	34	28	27	67
LRRC41_3882	417	431	334	176	338	389	408	371	245	305	268	302	141	258	332	143	62	94	166	120	110	375	443	358	143	309
LSM1_3888	102	38	69	31	50	51	50	75	19	26	56	54	47	60	56	35	25	23	84	15	25	42	125	86	17	29
LSM2_3891	222	143	95	133	143	122	119	140	107	195	225	159	84	127	73	67	27	49	136	43	73	265	301	224	76	150
LSM5_3894	227	184	228	146	237	203	171	192	114	180	332	218	54	232	167	108	48	90	213	74	118	306	272	279	145	189
LSM6_3897	111	113	156	126	203	125	131	167	121	131	156	201	51	150	151	99	54	71	134	50	31	146	229	129	65	117
LYN_3912	3	5	5	0	11	3	3	6	4	3	0	1	0	0	2	5	0	2	0	0	6	0	0	0	0	0
LYPLA1_3915	245	175	165	132	179	218	149	150	115	212	543	193	61	167	186	91	54	102	208	74	74	225	433	264	85	223
LYRM1_3916	58	33	32	72	32	40	32	23	58	71	64	46	16	52	55	22	18	12	58	27	34	42	58	53	11	13
LYSMD3_3919	5	4	2	8	0	0	0	4	1	14	0	1	0	2	0	0	0	0	0	0	0	0	0	0	7	0
MACF1_3927	29	50	48	63	73	55	74	82	44	56	88	39	23	24	37	46	26	15	73	15	19	66	47	55	18	35
MAD2L1_3930	4	29	10	26	9	6	18	6	14	15	9	5	3	2	2	22	5	1	57	2	3	0	13	3	0	8
MALAT1_3940	96319	119994	91738	62773	135902	121360	111576	119494	54613	58355	100031	139571	21268	57049	263789	67772	14422	24559	27517	15593	17808	72139	89562	40602	24330	121302
MALT1_3941	45	76	8	60	92	58	56	72	76	129	114	65	36	38	47	38	53	28	29	32	57	52	58	41	26	60
MAMLD1_3945	0	0	3	0	3	4	3	0	0	0	0	1	0	0	0	4	0	0	0	0	0	0	0	0	5	0
MAN2B1_3947	21	10	19	10	9	3	7	6	0	5	30	8	4	15	8	10	16	0	8	0	16	16	4	13	0	2
MAP2K4_3974	393	429	442	217	473	489	332	428	216	303	381	404	190	438	519	274	112	126	308	93	127	339	535	327	84	286
MAP2K5_3975	31	40	18	19	30	25	19	31	8	9	14	15	3	22	18	32	13	0	8	1	15	12	20	21	15	17
MAP3K4_3982	47	19	16	26	10	11	4	7	35	5	27	11	0	17	18	18	4	5	0	7	12	5	5	6	0	20
MAP4K4_3985	288	248	207	209	188	245	307	236	204	263	297	210	150	185	191	208	104	163	353	57	148	235	254	201	70	119
MAP7_3988	152	189	138	79	205	204	116	200	58	154	131	144	22	92	172	95	30	42	132	30	45	132	165	110	25	89
MAPK1_3989	6	16	10	10	6	4	5	20	17	0	20	0	0	0	17	8	5	0	11	0	13	9	8	11	0	22
MAPK1_3990	7	2	12	8	2	8	5	2	2	5	4	1	0	0	7	1	9	0	20	2	13	8	4	1	10	4
MAPK13_3996	1	26	8	16	20	1	16	27	5	15	0	3	0	6	6	10	1	11	2	2	0	0	0	19	17	6
MAPK14_4000	171	167	79	98	168	109	98	191	142	107	226	131	53	69	123	44	16	57	61	38	40	98	131	88	51	85
MAPK1IP1L_4001	4	0	9	10	0	3	5	1	9	5	6	9	0	4	2	6	0	0	6	2	0	0	7	0	5	0
MAPK3_4002	34	12	12	10	11	49	11	15	29	29	35	10	16	6	5	10	4	12	45	8	7	15	65	11	11	3
MAPK9_4009	361	284	161	182	232	281	210	307	182	185	316	260	121	228	290	166	99	105	251	39	54	334	418	292	120	187
MAPKAPK2_4012	621	722	611	653	737	795	867	1065	517	530	581	558	161	502	593	566	286	351	496	186	267	658	748	609	226	430
MAPKAPK3_4013	7	6	7	19	17	4	3	24	9	6	31	21	0	19	7	12	0	11	0	1	4	5	19	0	3	12
MAPKAPK5_4016	10	15	6	22	19	9	22	5	3	36	20	26	5	22	2	5	3	9	17	0	8	6	26	0	0	16
MARCKS_4021	245	253	171	164	211	265	252	237	253	225	314	159	42	187	195	172	52	65	71	74	104	202	186	251	104	170
MAST2_4033	56	60	25	20	31	37	40	50	52	56	64	22	25	24	44	46	4	9	37	20	29	48	29	36	0	17
MAT2A_4039	2090	2241	1746	1074	2223	2246	2300	2975	1266	1317	1735	1775	499	1121	2506	1535	498	563	1052	402	383	1646	1619	1091	454	1243
MBD4_4052	28	48	27	43	19	31	17	37	20	31	74	7	6	44	15	17	9	27	11	16	17	37	20	6	29	25
MBNL1_4056	131	170	99	74	103	144	107	141	128	142	211	153	70	137	149	84	39	68	154	44	87	142	209	162	94	90
MBNL2_4059	78	64	48	85	113	88	113	118	99	130	67	45	59	47	54	49	89	64	59	30	64	38	97	38	47	72
MBOAT7_4061	5	19	8	0	16	3	8	17	9	5	3	8	0	8	11	4	7	0	12	3	0	0	16	13	0	4
MBTPS1_4066	9	12	6	13	15	5	22	45	6	9	37	29	0	24	32	13	17	9	7	2	5	23	37	10	7	19
MCM10_4071	20	27	10	18	18	30	27	17	24	28	22	15	4	13	17	21	0	21	42	4	9	44	35	16	19	21
MCM3_4072	293	288	298	183	275	270	213	228	203	196	172	227	94	161	211	137	52	40	215	54	95	214	245	307	68	176
MCM4_4075	11	9	7	8	9	12	11	4	1	17	23	8	0	8	13	2	7	0	31	0	13	21	14	5	0	6
MCM7_4079	125	132	95	118	163	84	183	139	140	103	126	50	16	45	85	154	42	102	61	14	74	136	88	72	45	17
MCOLN1_4080	51	37	15	40	62	45	31	59	41	29	62	28	15	36	41	36	16	10	23	6	0	49	41	26	5	6
MCUR1_4086	115	101	108	31	132	71	90	64	88	92	179	83	40	94	81	63	40	38	164	42	43	102	186	166	40	69
MDH1_4087	105	155	151	180	130	155	159	159	138	191	217	240	98	199	159	162	67	101	69	57	57	193	137	177	60	134
ME2_4100	58	52	33	37	52	36	53	45	42	69	96	85	28	49	35	30	39	51	74	31	8	22	72	108	10	52
MED1_4106	789	640	607	319	637	845	675	740	385	600	720	739	272	596	692	382	121	203	654	176	336	641	705	545	299	574
MED21_4109	80	89	51	83	81	102	56	107	43	82	118	93	35	53	81	77	24	9	99	28	79	68	152	138	33	84
MEF2C_4112	9	0	0	9	2	2	2	5	0	0	4	1	0	4	0	0	0	0	6	0	0	0	0	6	5	2
MEFV_4116	11	4	5	3	17	1	4	2	2	7	5	1	14	5	0	9	12	9	7	0	0	4	3	6	7	3
MELK_4117	0	0	0	0	0	0	0	0	14	0	0	0	0	1	0	0	3	0	0	0	0	0	0	4	6	0
MEST_4122	11	6	26	14	5	12	6	0	6	14	25	18	20	0	0	0	15	1	27	7	7	13	6	19	0	0
MET_4125	0	9	0	0	0	1	0	0	0	0	2	0	0	0	0	3	0	0	0	5	0	0	0	2	0	6
METRN_4129	110	102	49	99	73	109	76	55	73	158	128	63	15	65	48	19	32	35	72	37	38	98	163	93	16	102
METTL2A_4134	6	10	17	0	14	2	15	7	9	11	35	13	10	15	10	14	4	25	19	7	12	4	7	26	10	0
MFSD10_4149	52	20	38	10	38	42	27	68	22	21	32	21	8	12	36	3	6	12	7	7	19	13	27	23	6	5
MICALL1_4172	12	0	0	4	0	0	1	3	4	0	5	4	0	0	1	0	0	2	10	0	0	5	0	0	0	0
MIF_4173	201	144	134	137	148	217	200	111	84	221	248	165	95	145	61	105	63	56	188	83	107	255	275	335	80	194
MKNK1_4185	0	8	1	0	10	2	0	0	0	6	2	6	2	0	2	0	0	0	5	0	0	0	0	0	0	9
MLEC_4188	16	31	13	19	13	19	16	33	3	20	16	6	4	22	17	11	13	11	70	0	5	8	35	11	0	30
MLLT11_4193	2446	1630	1499	1633	1607	1892	1489	1361	1445	2205	4534	1973	773	1594	1757	718	637	868	2028	597	873	1890	3416	2300	1095	2257
MMP1_4206	39	43	73	6	32	54	17	32	18	18	44	91	6	22	32	22	31	17	36	15	8	37	72	106	32	46
MMP2_4213	6	8	22	5	8	10	14	7	3	1	11	10	8	8	6	4	8	16	14	0	0	16	8	7	6	7
MMP3_4216	0	0	0	0	0	0	0	6	7	0	0	0	0	0	0	0	0	0	0	0	2	0	0	0	7	0
MNAT1_4225	152	258	159	139	243	177	163	181	159	170	345	199	102	153	217	114	60	116	106	60	73	143	204	126	81	104
MOK_4238	37	29	20	34	41	35	46	47	28	26	21	32	19	33	45	19	14	20	5	12	14	48	53	36	15	20
MORF4L1_4240	22	33	14	66	32	23	28	16	30	31	67	48	19	46	34	69	34	71	47	7	14	27	38	51	33	25
MPC2_4243	384	327	300	333	331	307	361	330	243	381	746	379	134	393	291	245	114	179	270	77	126	319	522	430	186	496
MPZL1_4249	12	1	4	0	3	6	5	4	5	0	15	8	2	9	14	0	1	9	6	0	0	3	0	9	11	5
MRE11A_4256	167	282	259	179	306	263	324	321	284	118	162	228	49	149	276	146	53	115	79	56	100	185	112	117	102	148
MRPL12_4260	441	156	195	153	206	220	196	232	139	229	233	202	74	192	174	85	32	68	269	76	169	472	404	338	108	218
MRPL13_4261	89	70	32	37	80	90	76	74	38	87	127	87	58	50	68	47	13	31	73	63	57	74	66	57	54	96
MRPL15_4264	162	195	134	145	159	118	192	179	158	188	214	180	72	160	159	130	43	90	180	55	116	227	194	177	88	186
MRPL19_4268	15	20	12	14	27	13	15	12	9	16	41	15	12	10	23	8	11	0	11	5	1	11	11	14	6	11
MRPL53_4285	12	8	8	14	0	0	3	5	6	1	12	6	0	8	1	0	0	15	17	1	0	0	9	1	3	5
MRPS16_4290	95	75	81	62	81	52	52	61	69	65	149	84	37	63	50	60	34	19	45	10	46	50	94	31	21	40
MRPS17_4291	36	21	7	34	13	8	23	35	41	35	31	31	23	6	32	24	32	12	34	5	32	44	31	32	22	54
MRPS2_4292	38	14	20	16	17	15	18	28	10	16	31	38	6	22	22	20	3	33	19	8	0	18	0	19	25	28
MRPS23_4296	0	4	0	10	2	4	17	4	21	0	4	9	3	0	3	8	0	8	7	0	0	10	3	4	0	0
MSH6_4310	32	26	14	36	32	56	38	54	33	40	67	22	8	37	54	21	6	50	32	12	16	22	74	25	13	29
MSMO1_4315	866	890	744	694	975	1003	1021	1061	789	737	1345	1250	671	1687	1123	871	404	727	538	126	262	623	1139	802	409	661
MSRA_4319	0	3	3	5	6	5	0	0	0	8	21	4	0	0	0	11	0	0	0	0	0	7	17	4	11	1
MT1E_4328	0	6	0	8	0	0	0	5	0	0	6	3	8	9	0	1	0	0	4	0	0	4	0	6	4	0
MT1H_4330	6	2	3	6	0	0	0	2	0	0	0	4	14	5	0	3	0	5	5	1	0	12	0	0	0	0
MT1HL1_4331	2	0	0	0	4	0	6	2	0	4	2	2	0	8	4	6	9	0	0	10	0	0	0	0	0	0
MT1X_4333	3	0	6	0	5	1	0	5	4	6	2	0	0	5	4	16	0	4	0	0	0	0	0	1	0	0
MT2A_4334	14	10	15	11	5	19	0	5	14	19	5	6	4	13	7	8	7	2	9	0	1	25	15	22	5	5
MTA1_4336	331	418	337	264	419	368	304	371	200	384	224	315	120	218	431	166	70	47	255	135	53	412	357	239	91	280
MTF2_4342	169	148	157	102	111	161	106	175	129	197	197	174	57	156	104	79	58	43	259	61	79	151	195	152	80	102
MTFR1_4345	40	32	17	11	29	24	16	7	7	12	42	18	6	17	27	11	2	12	33	7	15	55	64	11	4	25
MTHFD1_4346	8	7	5	3	8	18	20	12	8	10	34	0	0	8	4	0	0	0	15	0	10	5	7	15	4	2
MTHFD2_4349	120	101	91	153	104	108	148	171	117	143	181	75	39	65	93	92	81	74	130	21	26	90	146	138	24	49
MTMR2_4353	17	22	17	10	17	17	5	6	13	11	32	26	5	17	6	10	11	5	6	12	24	31	25	15	12	21
MUC1_4366	2	8	9	14	7	1	4	12	8	0	0	12	0	4	2	4	3	4	0	3	0	0	4	0	0	14
MVP_4379	7	9	0	0	8	3	15	16	6	19	7	5	8	0	9	20	0	3	0	0	0	0	4	2	4	4
MX1_4382	0	0	0	0	6	0	2	0	2	5	4	0	0	3	4	9	4	0	0	3	0	5	4	2	0	0
MYBL2_4391	28	14	12	14	29	18	14	17	32	10	7	10	6	11	12	13	0	15	10	5	5	28	20	0	8	6
MYC_4394	298	171	144	87	244	158	166	192	131	306	209	148	88	94	170	122	69	73	156	50	78	197	278	228	41	177
MYCBP_4395	3	4	5	12	10	7	0	0	14	0	3	4	2	0	0	1	0	11	3	1	2	0	11	0	0	0
MYCBP2_4398	270	299	170	176	218	256	179	257	191	280	264	229	74	213	237	112	64	82	129	64	137	207	199	138	73	98
MYL12A_4405	3	8	7	13	22	3	0	0	16	0	3	23	2	4	5	17	13	16	2	9	8	15	8	4	4	6
MYL9_4413	3	0	3	0	6	1	8	0	1	0	3	6	10	2	9	0	0	5	0	6	0	4	4	4	1	1
MYLK_4414	9	0	5	0	6	3	22	3	19	10	0	2	1	5	8	2	12	0	1	12	0	7	5	0	0	0
MYO18A_4418	6	8	3	10	13	13	0	0	3	4	13	10	3	9	2	15	0	7	7	3	0	0	2	10	10	9
NAA50_4434	0	3	9	13	9	4	6	10	11	8	13	4	0	1	8	18	0	6	3	1	0	5	0	5	8	8
NARFL_4450	33	22	42	22	25	47	30	35	23	36	39	15	5	8	39	36	6	22	31	24	14	32	41	19	6	25
NAT2_4457	3	6	14	3	10	5	0	0	6	5	3	16	6	10	9	3	5	8	4	0	0	8	6	0	0	0
NCAPD2_4474	24	47	26	53	44	54	17	24	18	24	29	9	21	9	42	29	9	7	52	8	31	36	35	12	13	10
NCAPG_4478	45	68	68	42	73	80	74	116	61	37	27	90	23	71	49	47	33	27	63	13	28	68	32	35	24	41
NCAPG2_4481	1	0	0	0	0	0	6	0	7	0	1	0	0	0	0	3	0	0	0	0	0	0	0	0	0	0
NCAPH_4484	16	3	9	6	18	1	26	5	0	4	1	8	0	2	8	3	0	3	6	0	6	7	0	0	0	3
NCBP1_4487	162	120	143	136	165	132	117	235	81	198	185	147	61	104	106	89	124	76	75	71	74	180	176	159	55	92
NCK1_4491	61	34	45	23	51	34	39	52	41	56	71	41	13	43	42	36	26	39	79	24	22	35	52	72	16	21
NCK2_4492	8	18	10	9	0	4	5	5	7	0	13	8	6	10	7	12	18	14	2	3	0	18	0	0	0	0
NCOA3_4501	30	40	15	38	40	30	20	6	22	36	55	67	8	17	41	10	40	20	39	4	11	30	24	11	0	4
MT-ND6_4508	46483	104384	55357	12964	92288	76605	67383	67138	17015	19535	15801	65070	8501	36726	123300	134587	17962	17266	14345	6158	8132	30516	29608	22035	8829	44512
NDUFA1_4514	141	154	71	115	90	138	164	115	97	104	311	102	76	179	77	78	54	125	210	72	96	284	337	223	89	128
NDUFA13_4515	194	158	118	138	122	110	91	145	96	245	218	79	40	133	111	98	56	56	163	111	93	271	393	242	64	135
NDUFV2_4530	87	68	44	55	53	62	53	38	37	89	111	74	54	77	31	24	13	50	126	33	54	51	167	72	33	20
NENF_4541	40	23	24	13	18	32	20	30	25	48	58	33	19	41	26	40	36	34	63	19	25	38	30	39	25	42
NFATC3_4560	117	92	78	65	92	113	66	74	77	108	261	92	40	70	156	67	9	45	44	14	37	92	78	92	11	68
NFATC4_4563	24	22	5	17	11	22	20	11	4	18	14	33	7	8	13	13	8	7	10	5	0	4	10	11	4	3
NFE2L2_4564	566	653	792	388	667	769	866	825	706	473	475	967	380	725	648	431	215	373	462	180	234	609	583	633	313	555
NFIL3_4565	235	300	316	140	284	270	298	490	270	173	193	366	152	261	263	356	186	185	157	112	80	208	181	169	97	169
NFKB1_4566	27	30	10	20	19	24	58	45	27	45	59	31	9	12	21	23	19	4	14	8	35	39	33	21	8	14
NFKB2_4567	6	7	0	0	10	17	8	3	5	6	13	3	0	0	5	5	0	3	4	3	1	17	0	11	0	3
NFKBIA_4568	2	2	7	8	0	0	3	8	11	3	4	1	0	3	1	7	0	0	0	0	0	8	3	0	0	3
NFKBIB_4570	128	144	152	130	258	149	201	183	125	114	108	214	47	115	139	184	124	68	91	46	93	78	101	113	33	119
NFKBIE_4571	13	3	6	8	7	4	5	5	0	13	5	1	0	3	10	13	3	10	3	0	3	1	5	7	6	0
NGRN_4584	5052	4070	4461	2368	4042	4763	4296	3675	2509	3179	3313	4383	1327	4125	3699	2179	955	1407	3734	1007	1280	3821	5362	4560	1402	3459
NIPSNAP1_4593	1	4	5	8	7	3	3	7	7	18	4	2	0	6	1	0	3	3	5	0	0	1	0	0	0	3
NISCH_4595	12	27	9	5	39	27	20	34	11	23	11	22	6	6	25	51	3	5	2	8	3	13	19	15	0	7
NISCH_4596	232	163	103	157	159	164	190	192	120	225	246	128	58	122	122	111	52	66	154	38	79	98	167	90	46	100
NISCH_4597	65	50	24	28	39	55	47	38	40	92	263	69	23	28	83	43	5	26	53	21	27	50	109	68	20	73
NIT1_4598	364	251	325	230	278	341	251	363	221	348	262	299	94	295	302	118	48	67	266	104	109	219	265	329	122	249
NME1_4611	786	793	632	858	833	767	784	796	908	994	1905	1125	619	759	576	513	352	502	1002	414	700	1036	1408	1193	555	878
NMT1_4614	52	42	31	48	49	47	76	71	52	23	53	50	9	23	60	57	31	30	48	4	51	81	49	16	15	11
NNT_4618	469	538	546	272	653	616	527	619	314	354	577	875	254	519	743	325	154	242	325	116	178	377	562	410	224	489
NOC3L_4620	21	42	43	19	49	28	55	72	25	30	87	45	28	33	66	18	16	15	34	16	17	14	58	46	8	20
NOL3_4625	93	68	95	54	111	128	149	160	106	103	71	105	16	74	85	75	44	30	31	30	23	75	36	46	31	65
NOLC1_4626	282	330	270	169	244	339	298	318	200	229	278	316	89	268	242	188	118	95	194	79	144	277	352	302	73	267
NOP56_4635	879	807	631	495	912	837	1033	1309	498	458	462	524	127	587	892	692	256	337	328	82	113	650	748	452	180	403
NOS3_4638	0	0	0	0	0	0	0	0	0	0	0	0	0	0	0	0	0	0	0	0	0	0	0	1	1	0
NOSIP_4639	218	155	103	151	177	163	174	177	116	290	229	151	58	139	113	84	25	54	173	42	60	228	293	251	41	167
NOTCH1_4642	28	61	39	29	36	33	60	45	62	55	85	26	20	27	32	74	30	29	37	15	4	29	38	26	3	20
NPC1_4646	274	338	296	175	346	362	383	459	325	174	298	345	148	305	471	292	132	146	135	91	75	163	164	122	79	172
NPDC1_4650	431	322	231	321	356	343	363	480	338	443	633	305	94	261	316	163	62	161	302	115	98	373	477	313	107	256
NPEPL1_4651	44	53	43	36	73	63	34	58	38	9	34	15	7	25	59	29	5	3	5	9	0	28	37	7	8	19
NPRL2_4660	248	313	203	236	307	284	359	502	296	267	224	201	58	152	191	140	148	62	288	113	158	135	189	143	126	170
NQO1_4668	14	18	15	15	6	9	14	24	36	21	86	41	18	20	21	33	18	19	14	7	15	17	30	15	7	6
NR1H2_4670	160	101	59	34	94	102	108	90	46	118	88	89	40	67	63	52	9	11	76	34	86	97	117	93	49	62
NR2F6_4684	18	2	13	7	4	8	4	6	0	4	11	1	3	12	3	0	0	11	5	5	0	9	7	0	0	3
NR3C1_4689	15	19	1	5	13	11	6	11	0	9	12	10	0	10	20	22	22	18	5	0	0	2	20	10	0	23
NRAS_4703	139	89	88	150	71	105	118	130	129	110	182	128	58	132	127	119	54	114	49	58	42	162	122	70	67	85
NRIP1_4719	37	9	13	14	21	8	30	30	11	13	58	12	11	29	33	24	32	6	63	7	10	25	40	23	4	25
NRP1_4724	104	65	61	65	58	74	57	42	76	129	102	94	39	86	108	46	13	29	121	30	38	71	151	48	16	59
NSDHL_4728	3	5	1	0	12	16	4	8	7	5	10	8	11	2	9	13	0	17	7	4	8	3	10	7	1	4
NT5DC2_4737	0	0	10	0	8	1	0	2	0	2	4	1	0	0	0	8	0	0	0	0	0	8	0	0	0	0
NT5E_4738	0	3	0	0	0	0	0	7	0	0	1	3	6	0	1	5	0	0	0	0	0	0	0	0	2	6
NUCB2_4744	18	11	29	14	15	24	25	40	40	14	29	31	16	26	22	12	20	25	43	8	19	10	24	23	0	8
NUDCD3_4752	92	62	104	44	76	79	96	69	97	96	96	80	9	95	79	86	29	56	51	19	12	95	60	57	31	70
NUDT21_4757	175	175	112	48	121	161	135	148	90	111	221	97	36	124	109	91	49	59	166	49	42	132	130	100	78	120
NUDT5_4760	7	22	27	0	8	9	26	24	50	15	21	3	3	9	28	15	9	5	2	0	0	0	6	1	0	10
NUDT9_4763	173	88	148	92	158	138	109	171	72	123	169	157	61	95	139	141	45	84	184	30	35	80	180	119	33	95
NUP107_4770	25	5	12	9	7	28	9	4	20	11	8	6	0	2	3	0	21	8	15	14	0	14	2	16	8	4
NUP133_4773	139	88	72	110	112	80	89	108	105	145	117	95	38	104	88	54	41	58	102	45	32	96	111	64	50	89
NUP37_4777	5	5	0	1	0	0	0	9	0	0	0	0	0	2	0	0	0	0	0	0	2	2	0	0	14	0
NUP85_4781	42	47	14	5	27	21	27	34	29	20	23	42	7	42	32	34	51	27	10	0	10	15	59	36	20	30
NUP88_4782	42	88	75	19	73	78	95	102	79	50	54	82	42	79	58	96	36	18	39	24	44	44	46	33	10	46
NUP93_4783	5	5	3	14	7	3	6	6	6	12	10	0	11	0	2	15	4	11	5	0	3	8	10	2	4	0
NUS1_4786	106	76	67	47	66	76	79	108	116	91	97	57	48	45	83	70	38	56	43	13	48	81	92	48	29	60
NUSAP1_4789	317	379	418	200	407	396	359	415	263	171	170	319	110	256	252	152	125	104	246	77	138	302	236	195	108	233
OLIG2_4807	0	3	4	0	14	0	4	8	6	0	0	0	0	9	7	0	0	13	0	0	0	0	0	5	0	0
OPHN1_4811	9	10	9	5	7	2	6	21	5	15	17	34	0	15	8	22	1	3	11	0	0	0	9	9	21	14
OPN3_4813	0	2	3	2	1	0	6	0	2	1	2	0	13	6	1	4	4	10	3	0	0	0	0	0	0	2
ORC1_4828	4	3	0	0	0	0	8	11	0	1	0	17	5	0	4	3	0	6	0	0	6	0	0	0	0	0
ORC6_4832	7	15	1	11	11	4	2	8	2	0	8	1	3	2	9	20	0	11	0	1	6	0	0	0	1	0
ORM1_4833	0	5	4	0	0	0	0	4	0	0	3	4	0	0	0	0	3	0	1	0	0	2	1	0	0	0
ORM2_4836	2	0	7	8	0	5	1	0	4	0	0	6	1	6	1	3	0	2	0	0	7	1	14	0	0	0
ORMDL2_4840	91	57	54	55	25	54	52	41	49	69	81	54	14	55	21	25	11	28	20	19	28	69	70	48	20	28
OST4_4852	773	593	324	475	547	552	463	559	361	730	1027	433	203	368	434	282	211	193	544	232	458	1056	1411	960	308	693
OSTC_4855	111	111	122	168	181	152	123	142	176	147	311	127	67	96	110	101	66	81	84	77	130	110	136	108	127	119
OTX2_4868	10	6	8	0	0	2	2	0	0	6	5	0	4	0	0	0	0	0	0	0	0	0	5	1	3	0
OXA1L_4873	17	11	10	0	15	2	8	6	0	12	11	5	2	4	11	2	1	8	12	0	0	11	5	0	0	2
OXCT1_4876	10	6	3	11	14	6	0	9	5	9	4	6	0	7	8	8	6	7	0	0	0	0	16	0	0	8
OXSR1_4880	13	8	21	26	28	14	23	19	0	16	54	35	9	8	17	12	1	16	25	2	13	9	36	4	0	10
P2RY14_4885	3	0	0	0	0	3	0	0	0	6	5	1	4	0	0	0	9	0	3	4	0	0	0	2	0	7
P4HA2_4889	42	46	12	50	20	14	42	52	16	6	46	31	10	22	48	36	1	3	20	0	7	25	25	19	0	12
P4HB_4890	4	7	4	2	0	0	15	1	3	0	1	4	0	0	1	2	2	0	1	0	0	0	0	0	0	0
P4HTM_4891	15	6	8	4	0	17	0	2	0	2	4	20	0	7	8	18	0	5	9	8	2	25	7	17	0	30
PACSIN3_4896	3	0	2	4	1	1	0	0	0	0	2	0	0	0	1	0	0	0	0	0	0	0	2	0	2	4
PAF1_4900	6	7	3	4	8	14	1	17	16	2	7	8	9	4	16	11	10	13	2	0	0	5	6	4	0	12
PAFAH1B1_4903	354	299	185	227	246	260	258	317	222	348	1112	291	73	237	326	197	150	174	220	64	64	234	443	348	142	292
PAFAH1B3_4904	243	252	217	115	228	291	256	334	168	184	383	376	66	184	268	205	64	109	96	34	106	117	198	162	132	238
PAICS_4908	429	547	446	320	588	508	521	526	423	278	440	492	161	379	455	300	145	298	329	83	228	338	475	335	217	371
PAIP1_4909	9	11	13	12	9	8	15	14	11	12	5	7	5	5	14	10	6	15	14	8	7	5	10	7	16	5
PAK1_4912	8	12	7	12	0	10	6	9	13	3	16	12	8	9	9	10	6	0	10	3	0	16	16	7	2	12
PAK4_4916	0	8	0	14	0	8	0	0	0	0	13	4	6	0	1	0	0	0	2	4	0	0	6	0	0	0
PAK6_4917	45	10	16	15	18	5	16	11	16	13	21	28	1	19	14	3	3	5	17	4	2	23	18	7	0	5
PAPD7_4925	24	22	12	14	21	12	17	16	4	35	28	30	0	6	16	14	12	2	14	14	9	0	31	10	0	17
PARK7_4930	1821	1348	1193	994	1403	1490	1450	1233	1048	1297	1562	1470	547	1205	1138	608	360	585	1139	448	633	1589	1958	1688	546	956
PARP1_4934	275	176	149	83	133	187	186	146	104	140	194	101	50	149	149	114	70	70	215	53	71	161	236	199	78	77
PARP2_4940	11	5	4	22	11	8	14	18	10	15	38	14	9	3	19	7	10	8	0	4	6	0	5	0	2	5
PAX6_4946	95	59	59	45	47	37	46	51	39	81	70	56	33	28	29	18	13	17	61	26	40	39	53	92	18	53
PAXIP1_4950	0	3	4	6	2	0	0	0	3	4	19	1	0	0	0	8	0	0	0	4	7	1	0	0	0	5
PCBD1_4953	0	0	0	0	2	0	0	2	2	3	0	6	0	0	0	0	0	0	0	0	0	8	0	0	0	0
PCCB_4958	13	15	11	8	14	7	9	8	16	27	18	16	0	16	8	6	2	13	20	0	0	15	7	12	7	0
PCDHA1_4960	64	60	30	39	37	37	61	40	37	42	78	39	27	57	48	48	20	37	17	1	4	41	57	20	34	48
PCDHA10_4961	1	0	0	0	9	0	3	1	2	9	0	4	0	13	1	1	0	0	0	0	0	3	0	7	0	0
PCDHA3_4962	0	0	5	0	0	0	8	0	0	0	3	4	0	0	0	0	5	0	2	0	0	2	3	5	0	0
PCDHA5_4963	0	4	0	9	0	0	0	1	0	0	0	1	0	0	0	0	4	0	0	0	0	7	0	0	0	0
PCDHA6_4964	3	3	0	4	4	1	0	0	0	0	0	0	13	0	0	8	0	0	2	0	0	0	0	0	0	4
PCDHA9_4965	23	73	41	44	74	42	40	45	47	43	124	50	20	40	62	52	13	55	11	19	8	56	24	34	19	18
PCDHAC2_4966	4	11	12	4	11	12	12	4	3	0	28	6	7	11	9	7	0	3	3	3	0	0	9	7	0	2
PCM1_4980	163	216	109	84	140	159	138	188	153	187	209	174	49	159	169	93	57	85	131	29	32	178	215	193	85	108
PCMT1_4984	112	139	99	88	131	119	143	115	120	149	248	145	63	118	100	82	42	85	256	53	86	79	282	172	57	78
PCNA_4987	3	19	12	4	16	1	14	19	6	7	23	14	22	16	9	22	0	21	0	5	0	0	12	15	13	6
PDE6G_5018	0	0	2	3	3	0	8	0	15	0	0	0	0	3	1	2	6	0	1	0	0	0	1	4	0	5
PDHX_5033	38	24	26	31	40	5	48	30	32	38	86	68	9	29	27	31	1	10	43	4	23	14	63	41	2	22
PDIA5_5037	2	14	1	9	13	12	10	17	12	6	9	9	0	0	6	5	0	8	3	0	0	13	7	11	3	3
PDIA6_5040	257	203	168	155	169	196	261	265	141	173	260	165	54	167	218	165	104	65	216	80	65	176	272	167	102	118
PDLIM1_5041	9	13	2	7	3	10	7	9	6	1	10	12	2	4	0	0	14	21	2	0	0	7	6	4	0	4
PDS5A_5046	316	263	205	97	291	254	250	244	128	149	247	236	94	194	263	164	99	71	232	62	99	225	250	319	77	133
PEX11A_5068	0	0	0	4	8	4	0	0	4	5	5	0	0	6	5	4	0	0	0	2	0	3	0	4	0	0
PFAS_5077	0	0	7	5	0	0	1	0	16	3	0	0	0	0	4	4	0	0	0	0	4	0	0	0	0	0
PFKL_5083	4	11	11	11	17	8	0	23	3	16	22	20	1	9	8	0	12	10	29	8	6	19	12	25	5	10
PFN1_5086	2436	1497	1642	1195	1644	1880	1597	1711	1083	1798	2092	1671	645	1687	1498	780	319	623	1892	715	849	2956	3031	2554	609	1790
PGAM1_5090	149	90	130	86	83	78	126	96	84	96	189	149	31	87	87	97	53	78	83	54	41	85	98	75	73	76
PGF_5091	9	4	4	0	4	3	3	3	1	6	12	6	4	3	0	6	2	2	4	4	11	12	2	6	0	7
PGK1_5094	2312	1900	1644	890	1953	2139	1928	1941	1176	1658	1966	2208	698	2271	1950	1063	645	885	1357	591	522	1764	2296	2282	702	1718
PGM1_5095	11	34	3	11	33	14	14	22	7	6	30	27	25	33	29	15	21	10	26	0	0	12	18	14	11	14
PGM3_5099	92	85	55	60	146	122	152	194	96	87	195	108	30	58	116	114	28	74	69	13	18	81	138	59	21	41
PGR_5102	2	2	0	0	0	6	0	4	0	0	8	0	0	0	0	8	0	4	0	1	0	3	0	0	0	0
PGRMC1_5105	44	53	17	46	29	37	41	22	22	51	113	38	39	27	23	41	20	23	53	8	18	6	62	31	22	23
JADE2_5110	2	8	2	0	9	1	2	12	4	0	0	12	2	4	2	0	5	3	0	0	5	1	4	2	2	4
PHKB_5119	65	79	69	47	49	67	49	30	26	53	84	38	33	42	55	55	20	14	60	22	41	52	40	31	17	34
PHKG2_5120	0	0	5	4	2	2	1	3	2	0	7	10	0	5	10	0	10	2	0	5	0	3	5	2	1	8
PHLDA2_5123	0	1	4	4	3	0	0	2	1	3	2	0	0	0	0	3	0	6	0	2	0	0	0	2	0	1
PHOSPHO1_5125	0	3	4	0	11	0	2	6	2	0	0	0	0	2	1	7	0	0	0	0	0	0	4	4	0	0
PI4KA_5128	193	298	173	188	392	281	315	432	207	224	196	227	56	201	323	193	70	92	134	44	69	269	197	127	57	157
PIGB_5133	0	0	0	0	0	0	4	0	0	0	0	2	0	2	0	0	0	0	0	0	0	0	0	0	0	0
PIH1D1_5136	13	7	0	17	1	2	10	4	0	9	15	1	4	4	5	7	0	7	8	0	10	8	0	1	0	2
PIK3C2A_5139	107	126	95	121	115	106	130	136	116	178	125	147	22	80	147	108	51	65	78	35	18	65	91	50	50	92
PIK3C2B_5140	10	21	4	13	17	11	15	0	7	10	21	10	0	15	6	7	0	4	10	0	0	9	13	8	11	0
PIK3C3_5143	43	78	68	39	47	42	51	68	72	56	93	24	21	37	82	97	63	8	37	21	8	34	69	16	10	29
PIK3CA_5146	9	17	19	18	4	16	2	8	21	10	27	21	0	4	7	1	4	13	52	0	0	12	16	7	13	6
PIK3R3_5150	26	20	24	8	26	2	10	14	29	36	19	8	7	15	9	8	8	2	26	3	10	50	19	13	37	12
PIK3R4_5151	13	15	6	5	1	12	9	14	6	3	36	0	0	6	12	8	5	4	11	3	0	1	9	4	0	0
PIN1_5152	236	106	55	43	112	74	75	78	42	97	179	65	30	91	59	59	12	14	96	44	61	252	111	227	33	41
PIP4K2B_5156	252	174	133	107	164	160	179	147	97	224	220	245	62	139	165	139	53	119	151	37	95	194	169	220	82	134
PKIG_5162	3	0	9	0	5	8	0	0	0	0	0	1	7	0	0	3	1	3	8	0	0	0	0	0	0	0
PLA2G15_5170	4	4	3	2	19	2	6	18	6	14	13	6	6	18	2	26	1	1	4	0	10	1	0	1	6	0
PLA2G2F_5171	0	3	0	0	10	2	0	9	5	11	6	4	0	9	1	0	5	1	0	9	0	8	3	0	0	8
PLA2G4A_5172	9	0	5	18	1	1	1	16	4	1	0	16	8	10	3	9	10	6	10	0	0	4	3	7	0	5
PLAU_5178	5	0	1	8	0	2	4	0	0	0	0	0	0	0	6	10	1	0	0	0	0	2	0	0	0	0
PLCB3_5183	6	8	7	0	8	1	4	10	10	13	15	3	2	1	10	10	0	14	0	0	0	0	12	3	4	5
PLEKHJ1_5191	40	34	14	22	18	23	18	16	9	26	33	12	7	6	15	3	19	12	28	15	6	86	40	47	3	42
PLEKHM1_5194	3	4	0	0	18	1	27	9	0	0	3	0	0	1	5	8	5	0	3	4	0	0	4	6	0	4
PLGLB2_5196	12	23	22	31	5	8	4	27	11	5	27	11	7	28	5	11	7	9	5	5	4	1	7	0	4	9
PLIN1_5199	0	0	1	0	5	1	0	0	0	0	0	2	0	0	5	0	7	0	6	0	5	0	0	0	0	5
PLK1_5203	8	1	6	4	13	11	17	15	0	13	8	22	0	7	3	26	0	21	0	6	4	15	15	5	9	0
PLOD3_5204	7	4	3	3	0	0	0	3	9	0	1	3	0	0	14	0	0	2	0	2	12	10	0	4	6	4
PLP2_5208	0	7	0	1	5	0	0	2	8	0	4	0	3	11	0	4	0	4	1	2	0	0	4	4	0	4
PLS1_5211	4	4	13	5	16	23	4	18	20	15	5	17	0	12	8	3	9	0	10	10	0	5	6	12	3	15
PLSCR1_5214	5	12	5	0	0	6	2	1	3	2	0	4	0	0	3	9	2	10	4	0	0	5	3	1	0	0
PLSCR3_5215	23	12	7	20	20	14	31	15	6	26	4	37	0	31	20	13	12	9	4	6	4	10	6	11	0	4
PMAIP1_5221	3	1	1	8	7	1	3	12	7	12	10	8	0	13	8	11	0	4	2	2	4	14	0	0	0	8
PMM2_5224	28	54	34	21	39	35	49	41	19	24	25	24	1	21	19	31	0	29	14	23	11	21	18	18	8	37
PMVK_5228	5	0	9	3	4	0	1	7	0	20	9	1	3	3	1	5	0	0	1	2	0	13	0	0	4	0
PNKP_5229	326	410	292	163	403	325	275	453	156	232	180	252	42	162	436	199	64	99	175	81	114	301	345	151	48	225
PNP_5231	0	5	8	4	6	1	1	1	9	0	0	0	8	6	1	2	2	1	0	0	0	5	0	8	12	0
POLB_5242	122	127	131	133	141	103	182	120	139	163	256	142	90	98	138	101	65	99	197	50	89	121	257	152	126	140
POLD4_5245	0	2	5	0	1	0	3	0	4	10	7	12	0	0	2	2	0	3	1	0	0	0	5	8	0	0
POLG2_5253	8	18	7	15	5	0	12	14	0	4	16	8	16	4	8	13	9	23	3	3	15	20	32	2	2	2
POLR1C_5255	15	8	14	25	5	9	26	37	18	19	19	13	3	13	5	24	10	24	4	8	5	7	9	6	6	7
POLR2E_5259	6	7	13	0	24	8	10	6	16	2	4	11	3	8	19	26	0	11	10	0	7	0	11	11	7	9
POLR2I_5260	37	9	14	9	6	21	41	20	25	24	23	20	19	6	16	12	7	7	26	2	5	47	23	11	13	19
POLR2K_5263	2558	1801	2100	1569	1985	2175	1923	1923	1532	1909	2046	2052	1070	1974	1360	731	512	802	2448	745	1069	2460	3330	3070	1251	2064
POMZP3_5273	0	1	18	1	5	1	0	12	4	4	9	7	9	19	8	16	0	10	7	4	0	0	5	0	3	3
POP4_5281	9	0	3	3	11	7	0	11	7	7	7	14	0	5	0	0	0	3	9	2	0	9	7	0	1	11
POP5_5282	49	19	13	24	22	30	14	33	10	6	20	25	5	44	25	1	0	12	30	7	15	57	37	17	13	34
POU5F1_5291	0	3	9	6	8	4	3	1	14	0	4	0	0	5	4	7	0	3	4	0	0	0	1	6	0	10
PP7080_5295	25	16	12	26	27	27	18	29	14	18	28	14	4	23	21	7	9	1	13	6	14	20	9	9	14	8
PPARD_5301	36	18	26	24	45	37	33	30	19	25	28	23	29	19	25	6	0	8	5	11	9	14	31	10	6	20
PPARD_5302	0	4	3	0	0	3	8	1	8	4	3	0	0	0	0	6	2	0	0	0	0	0	4	0	0	0
PPIA_5317	6	22	5	0	25	11	16	20	20	22	26	7	9	4	20	5	6	6	21	0	3	0	1	0	7	0
PPIC_5321	18	11	8	2	0	18	6	11	0	13	12	11	0	2	2	3	0	5	0	6	0	3	22	2	1	1
PPIE_5325	109	54	61	77	69	77	71	94	51	83	136	66	72	68	71	46	35	51	40	36	36	75	112	61	39	33
PPIL1_5328	273	185	218	159	225	261	201	182	143	187	204	180	79	190	202	142	64	78	142	55	144	170	240	265	74	161
PPOX_5336	1	8	1	9	7	6	6	1	2	0	6	5	2	5	17	0	4	6	6	2	0	8	4	0	0	16
PPP1R13B_5339	0	8	7	0	5	8	14	24	9	10	6	0	8	6	4	6	4	8	1	3	9	25	3	4	0	2
PPP2CA_5356	310	326	236	203	345	288	385	349	229	308	551	344	83	261	272	294	244	170	255	97	111	224	354	286	136	254
PPP2R3C_5360	20	23	3	0	22	3	0	5	7	11	14	3	1	21	21	14	0	22	11	2	19	18	16	29	0	14
PPP2R5A_5364	78	36	45	85	53	93	102	84	98	49	81	97	38	50	68	34	66	37	21	34	34	78	52	85	42	49
PPP2R5E_5368	23	35	63	30	25	15	38	32	38	41	105	31	9	32	46	36	4	22	17	19	0	40	34	30	24	22
PRCP_5384	6	0	9	6	2	0	0	0	0	0	10	0	3	1	0	0	0	0	7	7	7	9	0	0	7	7
PRDX1_5393	32	20	47	24	29	8	15	18	31	8	41	6	11	13	6	31	26	39	35	5	32	14	57	36	5	26
PRKACA_5404	136	100	82	105	99	93	100	137	96	147	224	167	73	92	81	70	30	71	109	43	45	108	177	176	81	130
PRKACB_5409	164	103	140	137	178	132	160	135	177	141	431	167	83	144	213	98	79	57	247	38	40	114	292	154	133	132
PRKAG1_5413	859	779	1032	496	886	1033	957	917	547	496	624	1107	321	822	944	439	199	199	576	249	301	671	818	832	299	529
PRKAG2_5416	1	3	0	0	7	4	8	0	19	0	0	0	10	0	15	0	0	0	1	0	0	0	9	6	0	0
PRKCA_5422	12	0	11	3	15	4	5	4	0	34	9	0	8	11	3	6	3	6	18	6	0	8	10	0	0	0
PRKCD_5426	7	11	5	0	7	1	0	7	4	0	4	6	0	5	15	10	0	0	13	3	0	0	7	5	0	14
PRKCH_5429	0	0	0	3	0	0	2	0	0	1	0	5	0	0	0	0	0	6	0	0	0	0	0	5	0	7
PRKCQ_5430	0	2	0	8	0	1	0	2	0	0	0	7	17	12	0	1	12	0	3	0	0	6	0	0	0	6
PRKX_5435	9	22	19	0	22	4	6	4	0	21	14	9	14	0	12	3	6	0	11	8	14	3	4	3	18	2
PROS1_5451	3	0	9	3	16	8	8	21	0	5	2	6	0	7	13	8	6	17	10	2	0	8	9	0	0	3
PRPF4_5463	10	7	7	9	12	4	5	15	0	19	18	7	6	11	15	10	1	7	16	0	0	13	8	25	3	11
PRR11_5468	43	73	30	44	91	61	40	47	28	28	85	35	10	33	63	29	22	33	40	27	37	45	35	37	18	32
PRR15L_5469	1	2	10	1	3	3	3	6	0	0	3	13	4	13	3	10	3	0	0	2	3	4	0	0	5	4
PRR7_5473	82	104	92	84	114	90	54	104	57	60	139	100	33	72	56	38	44	58	69	40	47	70	102	80	71	70
PRSS23_5481	12	6	1	10	22	11	3	8	5	7	7	0	0	0	10	10	4	16	6	0	0	11	6	3	0	0
PRUNE1_5487	7	12	18	8	5	10	20	11	5	3	15	7	4	17	13	5	0	12	4	11	7	15	18	11	0	10
PSAP_5489	151	99	60	104	96	78	86	95	75	107	369	148	78	78	116	66	89	60	48	12	57	73	135	63	83	96
PSEN1_5495	43	20	22	53	66	55	70	45	28	38	112	48	8	42	44	17	22	10	77	24	22	60	75	28	6	42
PSENEN_5496	29	24	9	22	20	22	17	31	16	35	40	17	3	34	4	3	9	10	24	9	35	55	48	25	4	20
PSIP1_5500	40	40	11	8	16	23	57	21	21	33	45	25	17	25	18	21	0	12	63	8	14	52	72	17	10	16
PSMA7_5506	698	684	629	373	753	653	713	896	411	435	556	765	261	625	675	596	242	293	416	163	120	504	669	556	188	534
PSMB10_5508	5	0	0	0	0	3	0	5	7	0	1	0	0	6	1	8	4	3	0	0	0	0	0	0	0	1
PSMB3_5511	108	102	87	97	75	75	86	103	99	113	215	73	46	84	81	48	50	89	120	34	55	120	215	118	46	80
PSMB8_5515	0	0	4	0	0	0	0	0	0	0	5	0	0	2	0	0	7	0	0	0	0	0	0	3	0	0
PSMC3_5517	1	5	15	6	2	1	3	1	12	0	13	9	0	5	2	0	7	0	5	8	12	0	4	0	0	0
PSMC6_5518	30	21	24	12	7	16	40	23	21	15	40	10	15	16	16	18	19	19	15	7	0	8	33	27	13	27
PSMD10_5521	193	218	140	123	200	173	198	245	213	211	425	180	62	168	215	205	57	117	251	93	96	131	288	201	100	190
PSMD14_5527	126	91	89	125	120	111	101	122	116	151	119	85	38	158	67	53	39	73	188	40	73	98	106	143	58	45
PSMD2_5528	0	12	5	2	2	3	7	8	1	6	16	12	0	4	4	12	0	20	9	0	0	6	20	0	9	7
PSMD9_5533	0	0	12	0	4	0	5	0	0	7	6	7	3	4	1	2	0	7	4	0	0	0	3	0	0	0
PSME1_5534	0	8	3	0	1	2	8	1	14	7	10	0	0	3	0	3	0	21	1	0	0	11	1	3	0	0
PSME2_5535	128	97	118	36	64	54	117	123	81	36	68	61	27	71	108	92	78	108	48	31	19	83	66	39	21	76
PSME3_5538	4	10	13	5	1	5	0	8	0	4	16	0	5	14	3	6	10	16	14	11	0	5	8	21	1	2
PSMF1_5541	35	15	7	41	24	30	34	18	36	71	64	17	5	42	10	24	0	5	83	15	5	49	16	46	0	40
PSMG1_5544	295	249	304	185	328	275	345	368	190	220	267	320	152	273	316	245	82	131	219	77	73	212	364	287	90	323
PSRC1_5548	26	27	5	24	13	28	10	19	9	27	46	34	16	10	17	23	8	0	20	4	33	18	41	25	13	12
PTEN_5553	7	3	0	9	8	10	7	0	6	11	5	10	0	5	5	4	0	8	1	0	6	7	3	0	0	4
PTGFR_5569	2	2	5	5	6	0	9	6	0	5	14	3	0	2	3	2	1	6	2	2	0	0	9	3	9	5
PTGS2_5577	12	2	3	5	1	0	0	0	0	0	0	0	0	0	0	5	15	0	0	1	0	0	0	0	0	0
PTK2_5583	4	15	19	10	7	13	13	12	12	0	23	6	0	0	17	9	0	2	10	3	5	10	8	11	11	5
PTK2B_5584	9	21	12	14	36	34	49	63	0	14	31	16	8	9	12	4	12	11	20	8	20	8	2	21	6	12
HACD3_5591	19	47	33	50	51	22	39	44	41	59	37	26	2	14	18	59	25	20	33	13	5	21	30	34	38	23
PTPN1_5592	31	40	30	22	30	24	41	30	38	56	142	43	23	9	34	76	28	28	11	6	0	19	45	10	25	11
PTPN12_5598	138	103	93	89	84	116	135	151	130	138	176	99	39	68	131	61	31	75	45	18	25	82	92	78	36	98
PTPN6_5601	5	6	5	5	5	10	10	7	0	1	2	0	5	0	7	0	1	0	0	0	0	1	0	1	1	0
PTPRC_5605	0	0	5	0	4	3	5	0	8	0	0	2	0	0	0	7	0	0	5	0	0	0	1	0	0	2
PTPRF_5611	7	3	2	5	2	4	5	0	0	0	2	4	0	0	0	2	0	2	8	4	0	0	4	1	0	0
PTPRK_5618	23	28	23	7	26	15	25	16	35	22	24	27	15	9	21	17	16	0	1	10	0	0	10	17	4	9
PTTG1_5623	14	7	9	5	3	2	4	10	0	17	8	2	0	1	6	10	0	7	3	2	0	1	0	1	3	3
PUF60_5625	37	50	40	22	36	35	37	31	48	45	61	47	13	41	30	15	23	21	17	10	22	28	37	40	4	28
PUS7_5632	148	216	213	59	216	194	165	168	100	79	94	168	76	140	193	85	13	30	100	23	33	111	164	103	23	135
PWP1_5638	7	17	3	7	25	15	35	18	11	4	35	20	2	24	9	14	10	22	9	7	0	20	14	19	4	12
PXMP2_5641	18	19	3	10	5	9	3	7	0	0	12	10	0	9	19	10	6	9	5	9	23	19	55	10	0	24
PXN_5642	3	0	1	0	6	0	4	4	4	6	17	0	0	3	0	5	8	0	1	3	0	7	6	0	0	0
PYCR1_5644	0	2	3	0	0	0	0	4	0	3	0	2	2	0	3	5	0	0	0	0	0	0	0	0	0	0
PYGL_5647	1	8	1	0	11	6	0	0	3	0	3	2	5	11	5	0	0	13	4	0	15	0	5	0	0	0
RAB11FIP2_5656	27	54	31	26	16	23	33	24	51	47	49	90	23	24	11	13	8	5	84	24	4	33	67	43	51	3
RAB1A_5660	249	258	205	170	265	222	210	217	270	264	368	308	195	228	174	181	102	176	305	104	171	211	323	340	145	172
RAB21_5663	192	118	103	117	155	154	131	160	176	151	174	160	87	133	122	94	110	50	278	69	103	154	175	168	61	122
RAB27A_5667	9	17	3	3	10	15	6	5	5	13	19	9	0	4	17	6	6	8	4	5	0	22	13	16	7	6
RAB31_5670	76	64	63	69	72	65	83	46	55	90	144	78	28	66	73	43	22	30	37	15	57	87	134	72	70	36
RAB4A_5674	6	23	22	14	14	23	17	6	5	27	35	27	0	9	18	10	6	6	9	3	0	6	27	20	27	16
RAC1_5694	3043	2361	2727	1998	2639	2945	2584	3034	2072	3022	4269	3196	1268	2302	2434	1366	695	999	2330	1171	1454	2785	3395	2868	1430	2253
RAC2_5695	0	5	4	0	0	0	0	0	3	15	0	5	0	0	3	0	0	6	0	6	0	5	0	0	0	0
RAD21_5698	66	59	52	94	65	63	55	83	86	97	108	67	38	30	68	74	23	37	76	28	53	65	69	69	24	21
RAD51C_5708	3	7	1	14	9	10	2	6	0	7	15	0	0	6	8	4	2	0	0	2	15	3	5	3	1	6
RAD9A_5709	19	20	24	16	27	21	25	25	23	20	33	25	21	20	21	17	11	0	12	10	20	5	9	32	2	7
RAE1_5712	88	75	63	47	49	77	79	78	79	44	148	45	15	44	46	37	26	36	78	13	32	84	74	53	26	79
RAI14_5716	11	9	0	12	16	9	0	8	9	9	0	0	3	7	1	7	0	7	1	7	0	11	9	13	21	3
RALA_5719	16	17	3	19	20	23	24	4	19	9	41	5	4	1	14	27	0	9	13	0	0	10	18	8	2	7
RALB_5720	2	6	7	13	4	0	4	6	0	6	6	11	9	3	5	20	9	7	3	7	2	2	2	0	6	0
RALGDS_5721	16	39	21	11	28	7	11	14	6	38	32	10	9	19	12	21	8	14	6	10	0	5	25	5	28	5
RAN_5725	1391	1065	1117	1001	1048	1070	1228	1376	923	1036	1358	1507	637	1321	994	715	503	690	1096	567	528	1076	1446	1199	526	943
RAP1GAP_5729	1	6	5	3	2	1	10	2	13	8	2	0	7	4	3	8	0	0	0	6	0	0	11	0	0	0
RARRES3_5736	0	8	4	0	3	0	12	2	8	0	9	4	0	11	2	0	14	0	1	1	3	0	0	0	5	0
RASA1_5742	8	14	2	18	0	20	7	10	16	30	42	15	1	20	10	14	0	4	24	6	14	15	13	0	9	16
RASSF1_5747	86	37	35	39	76	58	56	67	26	42	36	40	0	43	34	45	7	12	43	10	17	57	68	56	14	29
RB1_5752	11	27	22	17	7	10	21	25	14	7	14	21	19	15	18	12	16	2	78	3	24	6	14	18	20	7
RBKS_5758	6	10	5	5	0	0	0	7	22	0	8	6	0	13	1	20	15	8	2	4	0	0	17	7	4	5
RBM15B_5765	6	6	1	5	6	0	7	7	0	4	5	1	0	6	7	1	4	3	0	3	2	4	7	0	6	2
RBM34_5768	24	15	13	38	20	24	13	30	38	9	17	25	0	0	10	16	8	11	7	4	1	16	14	2	1	12
RBM6_5774	165	163	114	153	130	168	167	231	153	113	212	127	37	77	201	121	30	84	115	28	36	119	155	123	40	75
RBX1_5781	0	13	6	24	6	14	15	11	19	4	4	10	13	18	13	17	0	2	5	0	0	22	25	15	0	12
RECQL_5786	41	46	28	52	63	40	35	36	44	22	78	43	5	41	34	44	5	49	38	20	12	49	43	23	21	33
REEP5_5789	64	79	27	68	100	102	124	121	94	110	180	92	45	35	78	68	48	76	60	55	32	70	128	85	60	68
REG1A_5790	4	0	5	0	5	0	0	0	0	0	7	0	0	2	3	0	5	0	0	0	0	6	0	0	0	0
RFC2_5805	8	5	11	21	4	2	6	10	6	12	19	6	0	1	7	10	9	21	1	1	4	0	2	15	0	4
RFC3_5808	37	32	36	39	38	39	26	19	41	46	38	26	19	31	26	10	16	8	49	12	13	11	37	23	1	5
RFC4_5811	2	6	10	5	8	13	19	3	6	6	8	8	0	0	9	7	6	1	6	3	12	4	15	1	5	12
RFC5_5812	11	10	2	0	2	8	7	4	29	0	12	4	7	7	2	0	5	0	4	16	6	1	2	0	6	1
RFNG_5813	70	62	40	41	45	69	22	44	18	18	24	24	8	33	24	24	9	8	71	15	17	47	40	23	14	20
RFX5_5817	36	28	25	50	53	37	31	33	38	20	16	31	6	24	43	28	8	9	51	4	4	31	22	51	7	11
RGPD2_5823	18	18	37	23	19	17	7	25	13	23	10	17	5	28	16	31	5	33	19	0	19	6	9	13	1	4
RHEB_5834	2323	1596	1842	1137	1774	2056	2003	1868	1407	1463	2174	1988	800	2098	1635	887	484	665	2407	478	765	2135	2998	2500	672	1509
RHOA_5838	805	647	635	368	623	825	777	720	390	604	497	744	253	609	672	365	178	218	581	141	268	720	905	755	151	428
RNASEH2A_5875	11	34	11	17	50	4	11	29	63	8	29	20	0	7	12	27	11	27	21	0	0	32	31	14	14	15
RNF167_5885	181	121	110	158	139	121	154	143	120	239	257	89	66	95	90	71	12	73	213	92	117	109	295	150	81	105
RNH1_5893	66	10	29	16	24	56	30	37	15	31	65	29	15	9	24	32	9	4	19	21	4	37	45	48	15	24
RNMT_5894	20	5	19	12	33	26	8	20	22	20	27	13	14	16	6	37	8	26	10	9	8	23	21	21	24	27
RNPS1_5895	1109	1006	796	698	1117	818	915	983	529	783	939	990	266	704	842	624	279	413	624	312	515	1021	955	814	297	838
RPA1_5901	2	0	0	2	0	0	0	6	0	0	0	0	0	0	0	1	10	0	0	0	0	0	0	0	0	0
RPA2_5905	3	0	4	11	13	11	14	6	8	14	0	8	0	10	6	8	0	0	40	0	22	0	0	19	0	0
RPA3_5906	12	6	6	12	0	0	17	6	9	6	11	25	8	4	7	8	3	14	19	12	5	11	2	5	5	5
RPAP3_5909	579	682	738	273	587	609	583	778	354	447	414	880	213	484	809	406	200	209	436	130	187	504	590	422	172	445
RPIA_5911	3	4	0	0	6	1	0	6	7	11	0	0	0	3	8	0	0	0	1	1	1	0	14	4	0	0
RPL13A_5916	30	21	26	27	16	27	12	14	10	17	23	14	3	23	17	12	15	22	3	2	6	16	13	18	6	11
RPL17_5919	97	105	113	112	144	84	97	90	87	122	291	75	56	81	119	78	49	96	142	47	92	118	157	110	75	105
RPL19_5921	2027	1717	1232	1389	1785	1634	1935	1937	1174	1355	1580	1187	388	994	1236	1825	852	810	755	314	358	1360	1273	1143	376	593
RPL24_5926	7623	7385	7895	4429	8583	8354	8033	8929	5347	3720	4655	9123	2722	7084	6544	4730	2665	3379	5192	1661	2318	6144	6733	6332	2466	5231
RPL26_5927	297	324	268	301	345	272	316	303	266	250	391	312	195	275	228	329	173	236	642	189	290	351	501	390	162	229
RPL27_5929	285	370	217	411	268	189	277	268	429	369	511	262	246	205	191	304	207	266	355	136	331	292	522	384	166	189
RPL3_5932	2827	2374	1866	2535	2392	2155	2302	2701	2262	2733	3290	2098	1122	1530	1765	1819	1103	1329	3095	1195	1647	2811	3032	2260	1150	1266
RPL36_5938	304	253	170	236	229	229	218	338	199	299	320	169	68	164	235	276	146	240	262	103	131	532	674	324	132	205
RPL39L_5945	2	0	0	4	0	0	0	0	2	0	4	2	0	0	0	0	0	0	12	0	0	3	0	6	0	3
RPL4_5948	3867	3347	3158	3120	3056	2838	3443	3288	2830	4029	4413	2896	1755	2700	2168	2581	1421	1763	5969	1326	2107	3320	4492	4034	1402	2142
RPL6_5953	183	189	112	351	276	164	156	266	277	311	441	209	111	125	204	215	186	228	203	65	204	217	165	123	155	195
RPL7A_5954	1423	1706	1177	2153	1992	1544	1834	2447	2168	1908	2115	1215	654	952	1406	1714	1011	1433	676	551	924	1209	944	904	578	902
RPL8_5955	1437	1299	1042	1399	1392	1158	1415	1447	1210	1191	1950	1158	552	1057	961	1290	661	815	1238	416	685	1296	1806	1475	480	807
RPL9_5956	1143	1244	795	960	1390	1073	1200	1431	971	1031	2768	1064	446	824	898	1016	596	698	992	364	598	1034	2018	1020	611	1143
RPLP0_5959	2107	2201	2426	2593	2565	2083	2378	2804	2687	2097	3057	2424	1530	2248	2272	1641	1323	2218	1709	1053	1533	2912	2410	2005	1211	1952
RPN1_5965	2419	2504	2716	1376	2693	3001	2636	3173	1593	1571	2098	2899	946	2221	2715	1600	940	1157	1622	501	763	2240	2400	2052	567	1995
RPS13_5977	362	372	266	437	445	392	403	570	369	482	750	330	231	351	336	312	206	316	474	176	285	398	596	437	330	306
RPS17_5980	3	0	1	0	0	0	0	0	0	0	0	0	1	0	0	1	0	0	0	0	6	0	0	0	15	0
RPS18_5982	2898	2066	2101	1674	2438	2281	2275	2817	1592	2130	2182	1981	942	2002	1467	1346	718	837	3142	853	1445	2874	3665	3165	1008	1810
RPS2_5983	2793	2608	2180	2576	3151	2351	2765	3493	2464	3048	5707	2852	1031	2310	2302	2726	1615	1877	1944	837	1196	2814	3691	2604	1044	2144
RPS20_5987	153	181	240	279	253	216	293	196	267	221	166	240	181	266	176	192	86	153	162	120	166	326	216	218	152	260
RPS25_5991	873	1475	804	1945	1460	887	1404	1673	1574	1362	1962	771	294	443	1189	1827	865	1164	674	305	337	755	932	535	361	426
RPS27A_5998	68	45	73	44	64	57	47	65	61	71	66	33	34	83	68	61	45	61	53	18	40	104	82	88	50	73
RPS27L_6001	37	46	55	88	70	26	73	60	133	81	131	53	114	72	26	46	38	51	110	52	136	63	93	90	46	65
RPS4Y1_6010	5	0	2	3	2	0	0	4	2	0	2	0	0	0	0	0	0	4	4	0	0	0	0	1	4	4
RPS5_6011	478	629	363	532	554	483	573	485	559	721	1164	423	223	375	454	656	345	430	636	191	354	587	839	386	261	352
RPS6_6014	511	693	462	768	640	417	632	573	537	657	977	530	282	379	423	469	295	494	423	299	423	593	665	470	322	328
RPS6KA1_6015	0	0	5	4	0	9	0	0	0	0	3	2	0	0	0	18	0	0	7	0	0	7	5	0	0	6
RPS7_6021	1622	1554	1642	1196	1721	1329	1761	2058	1292	999	1471	1817	563	1516	1138	944	606	855	1435	428	690	1330	1899	1454	667	1053
RPSA_6025	215	330	141	420	365	204	369	429	373	344	777	265	88	186	303	469	284	369	118	95	135	149	245	129	188	254
RRAGA_6028	91	50	20	56	88	66	80	83	104	77	223	68	41	44	45	101	65	110	75	43	69	84	138	66	74	81
RRM1_6031	9	36	18	40	18	46	49	44	37	36	71	63	27	34	43	11	7	26	109	24	9	13	74	32	3	20
RRM2_6034	12	2	5	12	0	3	2	16	0	4	20	10	8	9	23	10	1	32	8	0	11	5	10	9	10	2
RRP12_6035	29	39	27	53	35	42	59	97	16	41	74	85	8	5	21	54	27	43	22	9	6	14	15	30	11	47
RRP1B_6038	30	16	20	0	12	16	2	25	11	35	22	49	19	17	22	5	13	7	12	0	37	31	42	18	8	13
RRP8_6039	7	5	7	14	12	11	11	1	3	0	3	14	0	0	9	8	11	0	8	0	5	0	9	4	0	6
RRS1_6040	3	13	10	15	4	6	5	2	18	15	9	10	0	23	0	0	7	14	11	0	3	2	8	4	3	5
RSAD2_6043	2	4	12	9	4	0	11	20	0	0	7	5	0	0	5	14	4	5	0	0	0	5	6	7	0	1
RSU1_6052	38	41	17	17	30	37	45	31	10	68	69	19	8	18	49	44	20	15	17	12	32	43	64	23	6	35
RTN2_6054	14	27	16	14	23	11	17	2	7	31	8	10	0	10	22	21	9	19	20	0	0	7	42	18	1	8
RUNX1_6059	0	0	0	0	4	0	7	0	0	0	0	0	0	10	0	0	5	0	0	0	5	2	4	0	6	0
RUVBL1_6065	36	27	54	66	45	43	17	43	32	85	84	47	28	49	42	35	3	16	24	4	13	28	74	16	31	42
RWDD4_6068	196	121	190	118	181	185	181	128	173	114	178	157	124	178	123	90	24	75	383	91	87	111	261	212	139	133
S100A4_6083	4	3	0	6	0	8	5	2	6	0	11	11	5	13	4	9	1	7	1	0	1	1	10	6	0	3
SACM1L_6098	137	153	72	146	203	117	146	93	113	122	297	129	66	97	101	101	62	69	92	27	100	66	150	68	82	107
SAT1_6103	1540	2340	2100	1055	1779	2396	1582	1431	928	1626	1726	2954	687	1481	2517	685	242	403	1592	577	768	1635	2619	1990	977	2066
SATB1_6106	194	206	138	72	191	208	197	179	98	172	122	170	42	119	165	95	57	42	120	47	69	151	128	88	81	84
SCAND1_6116	60	22	27	31	45	29	30	21	18	33	41	18	3	35	32	21	1	13	24	19	4	24	29	46	5	19
SCARB1_6117	1	16	0	0	0	13	0	4	6	5	0	2	0	5	6	0	2	1	6	0	0	6	3	5	0	0
SCCPDH_6120	592	592	426	412	502	636	538	599	558	664	1255	674	280	499	482	314	160	272	602	170	260	710	1025	632	334	583
SCP2_6152	67	85	35	72	91	62	74	77	39	97	266	120	80	36	78	50	59	25	12	17	63	72	99	57	46	48
SCRN1_6155	303	260	335	272	338	424	348	379	321	374	416	342	105	354	214	280	191	209	264	94	111	231	274	284	127	239
SCYL3_6157	27	55	24	10	57	49	41	46	37	25	74	36	16	36	34	53	11	10	17	2	3	25	34	15	0	14
SDC1_6160	71	93	82	96	98	94	98	92	79	90	134	61	50	75	37	43	76	65	128	24	54	55	82	62	31	64
SEC11A_6181	8	14	4	26	5	10	5	30	0	10	34	16	0	3	9	8	1	25	9	17	9	1	5	8	5	7
SENP6_6219	132	231	137	182	126	155	128	168	170	211	200	152	84	77	93	113	21	58	286	59	145	129	181	147	124	101
SEPT5_6225	15	3	0	3	2	3	5	4	14	0	8	5	0	8	5	12	0	6	7	3	0	0	9	4	3	10
SERPINE1_6253	25	34	9	30	25	22	17	43	24	41	31	37	4	16	14	18	33	22	27	7	8	12	15	26	17	30
SESN1_6261	23	14	15	11	25	19	16	14	14	5	39	28	12	7	5	13	12	12	21	0	35	13	12	53	15	2
SFN_6269	6	0	4	7	1	2	0	0	0	7	7	0	0	3	2	0	0	0	0	3	0	0	0	0	1	5
SGCB_6277	68	77	51	63	59	66	58	57	79	86	112	65	22	57	51	32	29	12	88	8	63	49	66	95	36	22
SGK3_6285	4	0	2	0	4	3	0	2	3	0	0	0	0	8	0	1	0	3	0	0	0	4	0	0	0	0
SGO2_6289	9	33	18	9	24	11	20	13	27	20	17	20	4	11	7	5	5	6	15	3	8	12	17	6	16	0
SH3BP5_6291	0	3	2	4	0	0	0	0	7	0	0	18	0	6	1	1	3	6	5	0	0	0	0	1	0	0
SHC1_6301	18	0	0	20	15	9	8	12	30	12	11	8	8	9	6	36	16	21	7	4	0	6	5	19	33	17
SHCBP1_6304	22	14	30	16	4	2	35	20	19	5	6	19	8	7	4	12	9	23	3	5	8	11	10	9	0	6
SIRT3_6320	6	5	4	5	0	6	4	14	7	5	3	9	7	5	1	2	0	10	3	0	0	8	5	3	6	12
SKIV2L_6323	13	1	5	0	18	9	0	1	0	15	9	13	0	1	4	7	0	4	2	0	3	0	2	0	0	1
SKP1_6326	3463	2310	3069	1312	2617	2865	2655	2437	1615	1644	1739	3003	990	2647	1830	1124	499	782	2152	778	866	2489	3248	3776	1222	2808
SLC11A2_6335	220	258	182	174	231	264	323	313	185	137	188	369	145	218	310	134	62	98	73	68	88	165	146	171	115	235
SLC16A7_6342	0	0	5	0	1	0	1	1	5	0	1	0	0	0	2	2	0	13	0	0	3	1	0	0	0	0
SLC1A4_6371	19	23	17	3	18	8	15	14	4	20	16	14	0	22	9	14	10	0	21	6	13	10	14	10	13	16
SLC25A13_6394	41	34	31	19	22	32	33	22	31	31	64	70	22	15	36	21	28	38	44	27	39	20	45	19	14	41
SLC25A14_6397	31	31	20	26	29	28	36	39	2	28	96	18	12	20	14	56	3	12	20	11	20	3	18	9	20	33
SLC25A4_6406	962	1004	695	683	932	1061	941	1025	629	939	1082	972	489	784	899	566	257	491	583	414	537	1020	1301	1005	468	829
SLC25A46_6412	11	7	20	1	8	9	11	2	14	16	11	14	3	3	1	16	14	3	32	1	8	7	13	11	12	0
SLC27A2_6426	0	0	0	0	0	0	4	0	0	1	24	0	0	0	0	0	0	0	3	0	0	0	0	0	0	6
SLC27A3_6427	10	14	6	4	8	4	5	3	13	16	8	6	0	6	8	27	11	18	3	3	23	23	13	10	25	0
SLC2A2_6439	0	5	1	0	4	0	0	4	3	2	0	1	3	12	3	3	0	0	1	2	0	0	6	0	0	5
SLC2A3_6444	35	42	36	23	37	21	52	18	29	26	55	18	23	30	16	27	10	23	28	11	7	24	25	21	1	11
SLC2A6_6447	32	16	14	20	23	29	35	24	15	17	32	23	18	11	27	24	10	18	8	3	10	19	20	14	0	21
SLC35A1_6463	17	12	9	36	14	7	4	8	18	14	42	26	10	13	18	19	1	0	37	2	7	9	5	4	6	27
SLC35A3_6466	126	98	85	93	110	105	133	115	90	73	93	92	30	118	117	91	34	58	74	39	32	99	121	120	51	104
SLC35A5_6470	802	731	736	356	578	833	672	613	341	472	573	687	240	707	700	322	121	162	660	136	281	640	876	855	219	673
SLC35B1_6471	19	5	16	4	5	26	5	14	12	40	76	29	18	16	21	12	12	5	12	15	15	28	25	7	4	19
SLC35F2_6477	3	0	5	1	8	0	0	6	0	2	0	3	2	4	0	0	4	5	2	3	4	10	0	1	0	0
SLC37A4_6478	3	17	3	0	0	2	11	0	10	10	9	3	1	8	8	15	1	0	2	5	0	9	7	7	0	6
SLC47A1_6494	0	4	0	0	0	0	0	6	0	0	4	0	10	0	2	2	0	0	4	5	0	0	0	0	8	0
SLC5A6_6501	1	3	0	1	9	5	0	3	3	0	0	0	0	7	3	0	7	5	0	0	0	1	0	5	0	5
SLC6A14_6512	0	0	0	1	0	0	0	0	0	0	7	3	0	0	5	0	0	0	0	0	0	0	0	0	8	0
SLC6A19_6515	4	0	7	0	0	0	0	0	0	0	0	0	0	2	0	8	0	0	0	0	0	4	0	0	0	0
SLC6A3_6518	5	5	0	0	3	0	5	1	1	0	1	3	0	5	0	0	0	0	0	4	0	0	0	0	6	0
SLCO1B3_6538	0	0	3	3	9	0	2	2	0	3	0	7	0	0	6	7	2	0	4	3	0	0	6	0	0	4
SLCO2B1_6541	0	0	0	0	0	0	1	0	0	0	0	0	0	0	0	0	0	0	0	0	0	0	0	0	0	0
SLIT2_6545	266	238	170	137	248	253	234	239	106	145	232	270	72	192	276	154	69	72	98	48	29	154	230	114	25	194
SLK_6551	190	132	158	108	234	222	240	267	156	120	189	230	45	149	194	160	72	146	118	39	30	195	149	125	46	123
PRELID3B_6554	82	49	110	29	123	93	78	93	103	61	143	78	54	58	36	16	16	33	164	39	62	70	143	135	47	45
SMAD1_6558	6	5	12	5	15	1	8	13	17	11	0	12	0	8	15	25	0	6	1	6	5	13	12	5	4	11
SMAD3_6562	98	157	128	94	199	141	172	214	174	141	84	142	48	81	113	102	15	77	96	37	37	159	148	64	30	96
SMAD4_6563	10	3	7	14	10	20	13	6	12	20	46	6	8	6	17	13	9	26	0	7	0	6	4	11	7	3
SMAD5_6566	108	112	101	36	99	78	107	132	73	107	187	94	86	85	71	94	48	24	137	27	30	55	157	83	60	59
SMAP1_6570	32	31	21	14	28	23	20	27	30	31	56	44	25	29	21	30	19	15	127	18	32	34	57	59	11	18
SMARCA4_6573	100	165	88	171	136	81	95	165	139	120	279	76	56	48	97	120	88	85	141	45	53	79	132	70	40	31
SMARCC1_6575	33	51	17	50	74	50	59	100	31	51	103	69	11	44	48	61	32	25	38	12	13	75	94	36	31	25
SMARCD2_6579	0	0	0	0	0	3	0	0	10	1	0	0	0	0	0	0	0	5	0	0	0	0	0	0	0	0
SMC1A_6580	87	65	63	61	72	66	62	67	37	65	59	77	18	46	67	26	11	28	76	3	11	63	74	48	12	31
SMC3_6583	43	52	34	25	39	33	38	70	79	52	31	22	17	13	23	54	23	38	62	15	13	20	9	16	25	10
SMC4_6586	20	43	29	24	35	33	34	55	41	30	27	42	1	15	29	3	14	25	22	18	16	59	17	18	11	24
SMIM19_6589	469	427	501	392	365	440	340	450	299	282	424	558	217	488	361	218	110	141	403	157	261	481	461	491	184	325
SMNDC1_6595	662	603	664	471	663	730	661	795	490	405	456	674	269	629	633	307	206	238	408	241	322	525	678	506	191	450
SNAP25_6607	394	232	235	247	272	330	337	367	227	372	308	303	136	388	226	224	149	128	360	98	132	297	475	399	94	187
SNCA_6612	168	178	110	120	139	184	171	193	115	117	128	210	102	329	188	111	44	102	117	47	32	118	211	205	34	132
SNHG8_6618	1789	1410	1590	1207	1452	1634	1663	1610	1050	1211	1531	1553	671	1436	820	618	430	538	2259	578	730	1720	2278	2004	755	1448
SNRPA_6627	52	54	37	46	33	59	43	53	20	60	83	56	8	28	27	29	34	16	75	14	34	27	77	43	24	35
SNRPG_6644	405	458	398	561	596	451	526	563	519	512	641	540	354	392	304	313	177	325	387	205	422	467	625	476	404	329
SNX11_6650	1	22	0	0	6	0	11	6	12	0	6	7	4	4	3	5	0	19	0	0	6	0	14	2	0	8
SNX13_6653	845	1182	1084	480	1098	1085	1009	1097	557	614	588	1082	306	936	1332	594	257	308	435	188	272	687	909	654	303	705
SNX6_6655	8	15	10	4	18	3	19	4	11	19	23	30	9	12	13	7	12	15	7	0	5	0	9	0	0	4
SNX7_6656	45	21	24	25	46	29	42	43	35	43	47	49	16	28	51	27	17	19	12	10	22	72	17	32	10	32
SOCS2_6660	763	710	662	314	635	783	568	531	400	438	605	793	200	609	698	241	95	187	568	177	140	672	795	610	279	689
SORBS3_6675	14	10	4	8	13	10	30	6	9	2	0	3	0	0	3	18	22	8	4	7	1	5	3	2	3	0
SOX2_6683	51	77	51	52	48	79	85	67	77	141	138	65	17	40	44	46	22	57	62	15	48	43	83	41	19	23
SOX4_6686	209	189	140	278	184	139	182	139	202	260	329	196	164	135	152	85	86	80	171	101	189	243	219	157	93	188
SPAG4_6691	11	0	0	0	7	0	0	11	0	11	8	0	5	0	0	10	0	0	2	1	5	2	0	0	0	3
SPAG7_6692	28	20	17	19	12	15	22	25	31	43	22	20	3	13	21	15	7	11	12	5	3	7	49	29	0	10
SPANXA2_6696	5	5	12	20	13	0	30	7	18	4	1	7	13	8	16	21	10	28	14	1	0	10	17	13	14	6
SPANXB1_6698	12	10	9	13	18	5	6	17	0	9	7	11	5	0	8	18	11	43	5	0	5	8	0	17	11	5
SPC25_6704	5	19	18	1	14	20	17	21	29	13	18	7	15	22	14	13	12	0	28	9	9	22	17	25	17	17
SPDEF_6706	26	23	11	4	9	12	6	43	6	10	20	5	0	9	16	1	16	3	0	0	10	14	0	13	0	5
SPEN_6707	151	158	66	139	120	100	126	180	92	176	212	136	46	84	152	59	30	45	64	68	49	95	128	61	25	98
SPP1_6720	19	26	13	15	21	8	21	34	26	13	5	5	7	36	9	35	6	23	15	4	14	19	35	44	0	23
SPR_6721	1	6	0	5	0	0	5	2	0	4	0	0	4	0	0	11	0	0	2	1	0	1	3	0	0	0
SPRED2_6724	87	84	46	92	79	68	26	89	32	92	114	61	40	77	92	30	14	36	123	8	38	57	67	86	46	61
SPTAN1_6727	32	41	30	24	31	24	31	40	30	36	81	49	25	24	42	38	2	11	21	15	0	27	55	27	21	8
SPTLC2_6732	19	8	5	15	12	6	8	16	5	0	32	0	7	9	7	9	8	0	6	0	0	5	11	6	0	8
SQRDL_6737	0	1	1	0	3	0	0	5	5	0	0	0	0	3	0	5	0	0	0	0	4	0	7	0	9	0
SQSTM1_6740	53	40	34	44	46	34	71	66	52	71	63	27	23	48	33	71	27	8	23	17	17	41	70	44	12	35
SRC_6741	7	9	5	8	0	1	0	2	0	4	5	0	0	2	6	5	0	4	0	0	10	6	10	6	14	0
SRP9_6762	299	383	253	336	237	217	185	228	269	364	692	380	198	190	222	115	117	191	454	169	173	211	586	350	200	244
SRSF1_6768	0	7	0	10	18	6	12	9	7	22	9	10	0	3	1	0	0	0	0	0	0	11	0	5	0	22
SRSF7_6776	1	41	14	29	23	9	34	15	36	27	57	15	5	8	33	34	14	7	4	12	11	17	14	10	0	8
SSBP2_6782	4	3	5	8	15	0	5	4	0	3	16	3	0	1	5	8	0	5	3	0	0	0	11	2	0	0
SSR1_6784	31	58	45	31	35	74	42	58	58	28	63	60	15	28	50	46	12	53	13	31	59	23	32	32	44	18
ST3GAL5_6802	12	11	14	17	4	11	4	0	10	19	52	42	9	0	5	23	12	12	17	2	5	35	18	22	9	4
ST7_6809	450	359	390	304	313	416	355	389	235	405	402	349	154	278	318	135	75	89	455	169	176	313	511	367	93	331
STAMBP_6819	4	6	5	0	0	0	0	8	0	6	10	0	5	0	1	0	7	18	0	1	0	0	0	1	0	0
STAP2_6820	3	0	0	0	1	0	9	8	4	0	0	3	1	0	1	0	0	0	0	0	5	0	0	1	0	0
STAT1_6824	2	15	6	5	10	0	9	12	0	6	10	0	5	15	6	9	2	6	3	9	3	10	6	0	9	5
STAT3_6829	13	28	11	49	27	11	14	13	39	24	8	22	9	27	13	34	0	13	50	18	13	41	18	26	15	13
STAT5B_6835	175	121	47	65	111	118	175	194	141	125	127	113	39	74	162	163	87	53	37	20	6	56	91	58	65	59
STC1_6839	0	4	0	5	6	6	4	3	10	11	0	6	11	0	2	13	0	4	5	0	0	10	8	3	4	0
STK10_6844	8	17	32	20	19	28	29	30	15	13	27	36	5	18	34	46	7	7	5	2	0	1	0	11	4	10
STK25_6852	594	405	459	387	481	517	502	485	359	436	409	456	154	455	373	273	144	217	338	152	115	420	487	469	122	278
STMN1_6857	310	202	273	120	142	201	220	114	144	282	270	270	303	241	115	106	74	45	1139	127	251	252	493	515	101	180
STOML2_6858	93	93	64	87	93	67	90	78	71	111	84	74	31	57	70	80	35	22	44	21	20	105	56	98	23	62
STUB1_6861	16	40	17	61	61	18	70	72	45	49	50	16	3	10	45	75	38	12	16	5	3	20	25	15	7	18
STX1A_6864	0	6	2	5	6	3	6	4	4	5	16	7	7	3	4	0	2	5	0	2	0	7	0	7	0	4
STXBP1_6866	139	71	48	67	78	119	72	83	36	187	154	103	84	108	110	90	16	48	43	54	64	98	174	106	37	76
STXBP2_6867	1	4	0	0	3	0	21	8	0	1	0	0	1	0	0	0	0	0	1	1	0	0	0	2	1	0
SUCLA2_6870	73	95	74	92	103	61	68	98	98	81	196	112	24	71	75	84	9	71	94	29	23	67	99	68	38	85
SULT1A2_6875	0	6	0	0	3	0	0	3	7	4	7	0	0	0	1	9	0	8	0	8	0	0	2	3	0	0
SULT1B1_6880	0	1	3	0	10	8	14	0	10	0	2	0	5	7	0	0	0	9	3	0	0	0	1	0	22	0
SUMF1_6887	18	30	17	5	21	26	6	24	27	19	26	26	2	18	9	14	20	8	19	0	6	11	50	11	5	6
SUMO1_6890	91	64	99	113	66	82	60	102	114	78	162	180	59	81	74	52	64	72	134	44	94	84	223	152	72	91
SUPV3L1_6897	13	22	5	9	22	1	36	13	8	22	30	9	0	1	3	31	33	17	9	1	8	5	7	19	9	17
SUV39H1_6901	40	28	33	6	43	39	42	48	15	26	40	45	8	20	29	7	0	13	15	5	8	31	57	31	12	36
SUZ12_6905	149	85	75	43	92	94	78	90	40	104	185	128	15	107	100	68	23	21	74	47	46	61	144	127	27	69
SYK_6907	0	1	0	0	1	4	0	0	0	2	0	0	8	4	3	0	0	1	0	12	0	0	0	5	0	0
SYNE2_6916	48	71	59	20	62	94	79	81	29	55	65	54	13	49	61	40	5	22	39	9	33	60	66	49	18	53
SYNGR3_6917	137	112	93	46	72	111	73	77	57	150	169	71	50	67	68	54	13	34	70	30	37	119	121	105	41	128
SYPL1_6922	38	42	24	49	45	28	54	40	39	63	74	72	12	25	34	27	16	37	65	9	4	30	52	30	1	37
TAF7_6938	52	56	44	74	84	65	100	138	131	44	134	91	51	59	88	141	129	113	90	30	86	50	83	45	19	57
TAF9_6939	147	113	80	123	122	131	139	175	87	81	154	104	37	80	139	95	20	65	66	23	77	124	170	89	56	75
TALDO1_6942	71	20	43	49	20	40	48	49	44	36	40	26	12	16	38	31	13	17	25	21	3	34	64	47	12	37
TAPBP_6944	15	17	8	11	5	10	15	9	9	0	21	28	13	29	10	3	10	2	18	7	6	21	11	24	4	24
TARBP1_6945	157	252	80	120	125	109	101	151	50	166	182	114	23	86	263	62	23	31	40	52	56	88	114	65	46	107
TRGC1_6949	2	5	8	0	12	0	11	3	0	2	0	4	0	7	0	9	3	4	0	0	0	0	0	8	9	3
TATDN2_6963	10	14	20	6	13	10	9	10	23	4	34	26	10	8	37	5	9	5	9	0	0	6	15	5	7	2
TBC1D10C_6964	5	3	5	2	5	0	0	0	0	0	0	6	0	0	1	2	0	7	5	0	0	0	0	0	0	0
TBC1D9B_6969	305	144	151	125	189	235	150	185	147	202	193	122	18	87	152	116	30	52	198	34	58	163	219	165	61	77
TBPL1_6978	54	44	25	47	55	62	31	20	27	57	89	31	22	54	35	14	0	32	102	26	59	32	93	49	20	27
TBX2_6983	42	22	35	18	44	45	32	48	15	19	16	61	46	54	49	40	20	37	21	6	8	22	35	15	10	51
TBXA2R_6990	0	4	0	9	0	0	0	0	4	0	0	2	0	2	2	4	0	10	0	0	0	0	4	2	2	4
TCEA2_6992	28	13	7	5	7	19	12	13	3	21	27	23	15	29	10	4	0	6	12	3	25	31	70	28	7	17
TCEB1_6998	121	226	216	146	189	188	221	219	123	119	192	219	109	212	153	127	100	105	216	61	76	116	156	168	72	126
TCERG1_7000	11	21	8	3	26	6	26	12	36	8	44	19	3	0	28	6	9	22	11	4	13	2	5	3	4	20
TCFL5_7007	30	19	24	11	13	16	40	13	11	9	25	12	12	5	31	13	19	12	16	7	10	19	39	19	6	20
TCTA_7011	9	23	23	8	21	2	26	19	0	20	13	24	0	20	15	31	0	14	14	6	12	23	12	10	6	14
TCTN1_7014	3	1	2	0	2	10	0	0	0	4	4	14	0	2	2	0	0	10	0	0	0	0	0	0	3	0
TERF2IP_7027	2065	1520	1451	964	1413	1803	1578	1708	989	1388	984	1333	475	1562	1428	808	332	495	1240	423	514	1647	1978	1619	431	1308
TERT_7028	0	0	0	8	3	0	0	1	0	1	1	3	0	0	4	10	0	0	0	0	0	0	0	1	0	1
TES_7031	86	97	62	58	46	87	21	89	44	28	46	53	19	46	47	34	24	22	54	12	21	106	59	44	11	42
TESK1_7032	2	9	0	5	10	0	14	5	3	4	0	6	0	0	3	2	2	1	1	3	11	0	7	7	6	1
TEX10_7033	0	3	0	0	1	2	9	0	0	0	2	8	0	4	0	0	0	0	0	5	0	0	6	0	7	0
TFAM_7036	36	37	33	45	54	26	59	46	44	38	73	42	11	28	53	29	21	35	14	10	21	19	46	8	40	14
TFAP2A_7039	46	105	80	60	63	122	81	111	36	32	55	65	35	118	80	40	20	18	34	10	7	27	55	63	37	62
TFDP1_7045	203	177	145	116	148	200	163	180	158	183	187	199	48	163	123	90	31	72	198	62	71	170	193	182	56	85
TGFB3_7059	7	11	0	9	0	3	7	8	14	4	8	5	0	13	11	9	0	12	0	0	0	13	6	7	0	18
TGFBR2_7065	20	27	11	5	4	11	50	34	18	8	22	26	13	7	26	46	28	17	11	2	6	18	30	16	0	32
THAP11_7070	1	4	3	7	4	5	24	6	13	4	0	0	2	0	6	26	4	0	5	0	4	0	5	0	6	0
TIAM1_7096	29	31	8	16	37	20	4	16	17	32	16	33	10	27	23	23	10	9	8	2	20	35	26	7	7	13
TICAM1_7097	0	0	7	0	0	0	0	0	0	7	0	0	0	0	0	5	1	0	2	4	0	0	0	0	8	17
TIMELESS_7100	0	3	0	0	0	3	2	4	5	0	4	4	0	0	0	1	6	6	0	0	8	0	0	1	0	0
TIMM22_7102	6	10	8	1	5	4	9	10	6	22	13	12	0	7	4	6	5	13	5	6	10	0	0	9	0	8
TIMM9_7106	0	4	3	0	0	8	6	6	0	4	0	0	0	0	0	0	0	0	0	0	0	0	3	0	0	0
TIMP2_7109	3	4	8	0	0	3	10	10	2	9	9	2	3	0	4	4	2	6	9	1	5	0	0	1	0	7
TIPARP_7116	33	16	34	25	52	25	22	32	22	53	30	36	36	36	40	21	27	11	31	17	0	17	51	21	30	30
TJP1_7119	312	298	235	259	268	315	264	348	198	282	391	297	101	212	231	150	66	156	215	103	215	334	346	244	160	221
TK1_7120	4	0	1	1	1	6	6	2	10	4	0	0	0	0	2	6	0	0	0	0	0	2	16	3	0	0
TLE1_7124	16	7	8	11	12	7	6	11	3	20	60	17	15	10	16	11	0	8	19	7	7	25	14	12	5	0
TLK2_7125	44	31	52	13	45	41	14	46	40	47	38	55	17	49	40	43	10	13	23	2	13	15	35	27	7	13
TLR4_7131	0	4	0	0	0	0	0	5	5	0	0	0	0	0	4	0	0	0	0	0	0	0	0	0	0	0
TM2D2_7135	11	2	1	1	9	6	10	2	3	7	15	8	0	0	6	5	3	1	3	4	0	5	6	19	0	6
TM9SF2_7142	87	139	162	107	125	152	167	143	177	184	224	185	118	203	144	73	61	69	224	90	145	138	217	182	88	80
TM9SF3_7143	173	163	207	219	161	180	182	139	173	161	195	309	108	279	200	188	168	182	56	80	33	102	194	165	128	163
TMCO1_7159	11	14	16	18	22	2	6	16	5	28	35	8	41	2	6	24	10	3	11	4	4	16	15	9	17	16
TMED10_7162	16	14	15	20	8	13	34	41	23	36	26	22	11	15	16	9	12	3	32	3	3	27	19	29	2	8
TMED2_7165	4040	3218	3090	2008	3504	4073	3553	3759	2062	2575	2621	3224	955	2770	2351	1455	734	1009	3643	940	1344	3285	4381	3662	1094	2499
TMEM109_7168	0	2	0	0	3	0	0	0	2	0	0	0	4	0	0	0	0	0	0	0	8	0	1	2	0	1
TMEM110_7172	8	19	30	6	10	17	10	5	9	10	29	9	5	1	14	4	14	11	13	4	8	14	25	15	10	6
TMEM128_7178	96	125	107	162	95	66	133	84	169	166	221	107	109	78	98	78	46	93	205	66	157	97	156	119	57	76
TMEM14C_7183	74	69	45	87	103	59	65	61	55	68	115	46	42	62	72	33	35	34	114	8	43	102	150	95	47	63
TMEM5_7211	41	38	36	18	34	38	42	22	18	5	36	31	2	14	33	21	6	1	43	5	12	17	21	29	0	23
TMEM50A_7213	39	22	23	24	18	24	1	5	5	16	5	11	13	11	16	33	4	12	23	11	0	8	32	26	3	8
TMEM97_7217	695	519	387	579	637	632	617	606	327	616	352	426	309	798	516	292	146	191	369	104	194	329	487	485	144	289
TMX1_7229	0	2	4	7	1	5	0	0	0	0	5	0	0	0	0	5	2	2	22	0	9	11	8	2	0	3
TNF_7230	4	10	4	1	11	5	4	0	0	0	0	5	0	4	0	6	0	0	0	0	0	0	0	0	0	0
TNFAIP8_7234	15	7	4	0	14	0	0	1	14	0	14	14	1	10	10	11	5	12	6	0	5	3	9	4	0	6
TNFRSF10B_7241	52	42	42	72	51	65	57	80	30	106	46	53	5	24	36	84	20	47	35	14	15	13	42	23	14	35
TNFRSF21_7250	538	518	392	303	454	546	344	280	240	415	380	372	92	300	346	82	29	71	588	147	232	496	704	626	186	482
TNFSF13_7259	0	0	0	0	3	0	1	0	0	0	0	2	0	0	2	0	0	3	0	0	0	0	0	1	0	0
TNFSF13_7260	0	0	10	17	2	7	10	12	0	0	0	16	0	0	0	3	8	7	0	0	0	0	0	1	0	2
TNIP1_7262	90	64	102	44	144	94	124	99	58	92	95	123	98	110	110	79	68	26	46	24	15	100	92	63	20	113
TOMM34_7272	61	42	35	36	44	78	78	48	42	44	52	62	19	35	61	42	14	21	25	1	8	22	44	32	21	35
TOMM70_7276	52	48	69	46	46	63	83	78	53	49	88	89	19	56	84	54	29	45	45	11	1	65	41	53	21	40
TOP2A_7277	6	14	7	9	20	3	9	0	14	17	30	11	0	16	14	14	7	1	9	0	0	2	25	0	0	6
TOPBP1_7280	21	18	18	16	14	10	24	18	28	5	58	8	19	11	15	11	4	7	21	7	6	23	9	17	7	22
TOR1A_7283	78	50	26	76	53	20	44	30	33	36	213	43	35	42	47	21	21	26	60	22	24	102	97	37	27	90
TP53_7287	2	13	14	4	6	3	14	25	30	8	15	9	0	0	7	11	4	2	2	0	0	0	14	2	15	0
TP53BP1_7288	5	1	7	3	25	0	13	7	0	10	19	6	9	11	6	21	0	12	7	0	0	1	10	3	0	3
TP53BP2_7289	3	0	2	0	0	0	6	4	2	0	0	5	5	1	2	24	3	0	4	0	0	0	0	0	0	0
TPD52L2_7294	14	9	13	3	35	14	23	25	25	15	35	28	0	9	25	51	19	8	12	6	14	13	18	13	0	20
TPRKB_7298	4	9	5	11	22	15	6	1	19	25	11	8	7	15	17	5	18	14	5	16	21	27	0	24	20	6
TPX2_7308	26	34	18	23	28	26	31	35	17	18	61	32	0	7	33	16	29	27	18	17	27	25	8	15	13	29
TRAF6_7314	0	6	0	10	0	4	4	1	3	0	0	3	0	2	7	0	0	8	11	3	5	0	0	2	6	4
TRAK2_7315	27	46	41	59	31	32	18	21	33	68	92	63	6	47	43	49	42	35	49	16	8	30	68	54	23	48
TRAM1_7316	19	21	11	27	34	23	16	20	21	17	26	15	14	43	11	6	5	17	17	27	5	17	42	17	17	5
TRAM2_7319	27	18	13	36	6	15	13	43	29	24	15	23	26	6	29	22	16	17	27	13	8	16	44	17	9	20
TRAP1_7320	4	13	0	0	1	1	0	2	0	3	0	0	0	0	1	8	3	0	13	0	0	0	11	0	0	0
TRAPPC6A_7328	0	1	1	0	3	3	1	4	0	0	0	3	0	0	7	3	4	0	9	0	0	2	0	0	0	0
TRIB1_7336	79	27	19	71	46	55	49	89	63	61	96	38	19	33	34	72	39	29	37	30	29	49	88	46	25	64
TRIB3_7337	268	179	127	104	168	209	238	239	139	155	233	80	88	150	131	95	25	42	140	41	116	265	245	185	64	114
TRIM13_7340	27	27	23	13	9	21	3	21	14	13	32	13	22	13	26	37	21	15	42	15	14	10	29	26	32	14
TRIM2_7343	85	137	77	60	48	108	72	75	73	99	184	113	134	63	107	100	31	41	334	60	104	65	161	119	41	87
TRPC7_7358	7	2	2	7	4	0	0	0	5	1	1	3	0	6	3	0	0	0	0	4	0	0	0	3	9	3
TSC22D3_7366	88	68	85	26	80	74	70	86	84	86	139	96	26	100	69	53	20	64	103	30	37	82	146	54	75	55
TSEN2_7367	92	151	112	158	99	162	72	147	141	189	202	89	143	115	79	62	22	92	83	123	181	145	147	132	122	158
TSHB_7368	2	0	3	0	5	0	0	3	0	0	13	0	1	0	3	4	5	0	0	3	0	2	5	0	5	6
TSKU_7371	214	272	200	208	237	295	224	313	191	249	262	202	126	190	181	110	79	78	114	127	252	268	206	240	155	246
TSPAN3_7378	21	15	3	11	12	33	27	10	23	20	102	11	9	23	16	17	0	30	16	12	11	15	13	11	21	14
TSPAN4_7379	0	0	2	0	0	2	0	0	0	6	0	5	0	0	0	0	3	0	0	0	0	0	0	3	0	0
TSPAN6_7380	0	0	17	0	0	0	2	0	9	0	2	0	0	4	0	0	4	0	0	1	0	0	0	6	6	0
TSTA3_7382	4	8	2	0	5	3	3	0	8	2	12	2	0	3	6	0	0	0	10	4	1	4	17	14	1	0
TTK_7394	3	1	1	0	1	0	4	10	0	7	0	0	0	5	7	3	0	2	6	6	8	0	13	12	0	0
TUBA1B_7399	87	44	32	63	100	54	67	49	98	169	285	89	68	45	72	58	99	67	71	52	121	118	204	99	59	125
TUBA1C_7400	3	0	3	1	0	1	7	0	2	0	0	0	0	5	0	0	15	0	0	0	0	0	0	0	0	0
TUBB3_7409	79	112	34	80	84	64	52	100	78	151	274	108	38	62	100	80	32	83	79	41	110	76	214	115	118	113
TUBB6_7410	7	1	3	7	3	4	9	8	7	0	12	10	0	0	4	3	0	9	0	0	3	0	6	2	0	1
TWF2_7415	767	442	400	188	415	510	449	419	152	353	394	386	55	325	306	167	56	50	424	128	161	583	718	581	137	430
TXLNA_7419	327	282	297	262	388	331	316	333	371	354	328	254	153	221	314	209	118	140	392	99	163	306	252	230	101	179
TXLNG2P_7420	0	0	0	0	0	0	0	0	0	0	0	0	0	0	0	0	0	0	0	0	0	0	0	0	0	0
TXNDC9_7433	187	193	171	281	280	171	221	235	220	260	425	159	145	143	196	121	86	144	161	97	171	172	273	158	179	139
TXNL4B_7437	952	1005	823	570	1097	1004	866	1130	653	548	666	1005	297	750	821	520	181	310	683	258	396	761	909	813	379	748
TXNRD1_7440	27	27	18	13	21	33	37	35	27	27	33	32	19	36	35	43	33	30	93	14	18	47	34	11	2	23
TYROBP_7448	0	0	4	12	8	0	3	0	0	0	0	7	0	3	2	0	3	5	0	2	0	2	5	0	0	0
UBA3_7456	41	39	18	34	30	50	35	52	22	37	70	41	35	27	71	24	9	29	31	16	9	42	67	31	31	26
UBA52_7459	783	475	399	393	393	472	447	433	367	757	957	417	331	311	377	395	218	245	1296	239	480	1268	1321	965	231	449
UBE2C_7468	5	17	8	23	26	22	10	3	19	9	23	10	4	8	16	11	17	11	13	2	2	39	6	31	14	7
UBE2G1_7477	211	207	114	92	179	168	162	178	91	171	312	105	38	108	156	110	74	70	185	47	53	142	247	174	34	127
UBE2J1_7482	0	0	0	0	0	0	8	0	0	11	0	2	7	0	0	1	0	0	2	0	0	0	7	3	7	0
UBE2L6_7483	545	464	405	268	483	524	392	522	285	375	481	388	116	396	340	296	117	135	379	141	184	471	512	535	113	301
UBE2Q2_7491	431	465	492	292	495	541	412	505	363	294	378	530	241	411	458	349	117	203	378	169	238	385	460	479	138	314
UBE2T_7492	44	26	62	50	31	55	17	54	70	44	22	37	11	58	41	28	6	40	15	21	30	27	16	58	19	37
UBE2V2_7495	131	116	146	125	124	119	98	119	198	131	177	212	149	195	105	107	95	152	119	68	86	122	154	113	76	137
UBE3B_7499	17	37	15	24	28	23	9	18	20	23	45	22	24	4	10	9	3	20	17	0	11	2	34	15	3	14
UBE3C_7502	7	12	3	5	4	14	4	3	1	8	20	6	2	14	3	0	0	1	6	8	4	6	6	0	16	6
UBQLN2_7511	119	120	86	124	106	143	118	133	106	188	320	122	91	124	102	26	65	91	196	44	99	82	201	120	75	92
UBR7_7515	69	64	57	39	72	45	42	54	72	55	104	44	36	56	73	58	16	40	43	8	24	41	106	68	34	44
UFM1_7522	278	253	221	334	238	267	271	247	288	303	326	306	198	218	222	194	102	185	400	193	163	216	433	278	184	225
UGDH_7525	246	282	215	200	278	337	306	259	163	311	325	337	96	188	289	131	92	167	212	127	170	318	349	299	148	296
UGT1A_7531	3	4	3	0	2	0	5	0	6	0	0	8	0	13	4	6	0	2	6	0	0	9	0	1	0	0
UGT1A3_7534	5	15	12	4	0	0	8	4	5	6	0	11	4	10	2	9	0	9	2	5	0	0	10	2	4	4
UGT1A4_7535	8	1	2	0	3	0	0	0	0	0	0	0	0	0	0	2	0	1	0	2	0	0	0	0	0	14
UGT1A5_7536	0	2	0	0	0	1	0	0	0	0	0	0	0	0	0	0	0	1	2	0	0	0	0	0	0	5
UGT1A6_7540	2	1	5	0	8	0	0	0	0	5	3	5	0	5	5	8	3	13	0	5	0	0	0	0	0	0
UGT1A7_7542	1	5	17	14	6	0	2	0	0	1	0	3	6	2	0	5	2	1	0	0	2	0	0	7	2	3
UGT1A9_7544	8	10	7	0	3	0	0	4	0	0	0	9	0	3	0	0	0	9	1	2	0	0	5	0	0	0
UGT2B7_7548	4	9	0	0	4	0	0	0	0	0	0	0	7	7	0	19	6	0	0	0	1	0	0	0	0	0
UNC50_7554	274	241	279	118	232	231	240	260	176	183	231	307	133	242	204	107	60	112	210	71	95	282	339	227	81	229
UQCRFS1_7566	284	267	382	193	341	283	262	366	226	238	524	569	145	327	334	301	139	170	200	81	70	210	267	284	152	267
UQCRQ_7569	200	228	181	187	270	204	208	253	238	301	385	223	173	184	179	243	132	242	276	123	105	272	346	328	126	146
USO1_7576	34	29	22	20	40	39	57	36	40	36	41	38	0	41	47	19	21	18	34	9	28	21	22	18	16	25
USP1_7579	4	2	7	4	7	4	5	2	11	9	10	7	1	0	5	5	0	0	0	0	0	4	0	0	0	0
USP14_7582	509	540	463	400	549	492	490	589	459	579	639	500	182	440	544	386	223	340	333	227	370	506	492	377	223	270
USP18_7584	0	0	0	0	0	0	11	0	6	0	4	6	0	3	0	2	4	5	0	0	0	4	0	0	8	0
USP22_7587	486	520	343	468	346	381	472	621	427	654	1112	393	172	316	364	454	191	269	581	122	217	320	474	329	132	331
USP6NL_7599	55	64	57	37	80	54	54	52	47	76	53	48	24	16	31	23	13	19	75	31	21	42	90	48	22	21
USP7_7602	183	282	302	176	233	308	202	329	201	188	216	293	65	194	239	125	120	100	218	57	136	179	240	209	100	160
USP9Y_7605	0	0	2	0	0	0	0	4	0	0	0	0	0	0	0	0	0	0	0	0	0	0	0	0	0	0
UTP14A_7606	16	19	10	17	25	12	24	14	23	9	42	22	9	14	16	21	9	18	19	4	9	7	29	18	13	9
VAMP2_7615	1323	929	703	680	804	1000	1098	957	720	908	1254	785	293	809	720	446	335	272	1114	278	361	954	1713	1320	240	784
VAMP7_7620	428	332	288	126	345	295	353	389	193	236	437	326	122	253	242	161	77	76	349	152	170	238	531	291	128	304
VAPB_7621	59	55	27	33	60	36	48	50	45	29	78	57	26	74	67	17	25	30	45	27	16	89	64	58	4	57
VAT1_7625	15	20	14	12	26	5	11	30	22	7	20	24	0	31	6	14	0	32	18	2	10	49	23	27	12	16
VAV3_7626	13	11	15	6	9	9	0	9	2	24	4	1	0	9	3	18	5	0	5	4	8	4	4	1	16	8
VBP1_7629	25	4	21	20	15	13	17	12	47	19	58	22	21	9	15	22	12	16	15	5	33	22	15	42	19	23
VDAC1_7642	1611	1364	1374	1214	1456	1629	1605	1549	1180	1729	1643	1463	630	1314	1088	890	415	643	1233	631	933	1559	1735	1535	694	1264
VIMP_7660	25	67	17	34	40	43	45	32	68	38	37	49	14	36	37	43	21	95	34	3	6	20	55	21	7	16
VPS28_7671	40	20	12	19	22	26	27	21	18	47	62	39	2	22	16	10	3	12	20	0	8	22	26	22	6	18
VPS4B_7681	2	18	2	6	0	2	0	4	0	7	5	7	0	0	0	9	8	3	15	3	0	1	2	0	0	6
VPS72_7688	1072	850	1036	569	774	991	860	750	651	648	521	1027	314	805	560	361	170	276	788	266	252	784	1003	1066	255	731
VWF_7691	0	1	0	8	0	0	0	0	0	0	0	6	0	2	0	0	0	0	2	1	0	0	0	0	0	0
WASF3_7695	36	14	10	29	21	38	13	36	14	44	48	4	0	13	24	3	3	11	25	18	23	31	44	16	21	41
WDR43_7707	140	170	144	85	192	178	209	224	104	123	102	195	44	147	172	154	79	74	78	31	27	168	128	120	19	123
WDR61_7711	47	114	126	101	110	62	74	85	71	84	227	110	56	84	84	116	32	53	77	40	29	40	107	49	49	96
TBC1D31_7713	3	10	2	0	0	4	0	0	0	0	0	0	5	1	0	9	0	0	3	0	7	3	0	0	0	0
WDR7_7716	28	6	25	24	9	26	14	14	28	26	39	18	6	26	26	4	9	0	18	22	19	5	32	15	4	3
WDTC1_7722	75	85	47	59	53	77	50	34	27	74	90	32	30	41	33	58	30	6	79	28	45	72	98	40	11	19
WFS1_7723	3	6	0	0	7	5	1	9	0	19	9	8	3	3	8	0	8	0	3	1	0	3	6	4	6	0
WIPF2_7724	31	5	9	8	29	4	5	11	8	12	43	21	5	16	6	11	9	12	18	0	18	30	13	13	0	7
WRB_7746	28	42	0	11	14	8	0	27	18	18	27	35	11	14	21	18	4	4	16	18	0	27	36	8	8	3
XPNPEP1_7775	102	155	123	115	168	151	230	201	123	130	195	113	51	103	173	124	66	91	54	22	43	119	89	120	74	76
XPO7_7779	5	24	19	14	20	7	23	31	8	20	15	23	17	29	13	13	25	12	25	4	2	33	31	37	7	14
XRN2_7788	74	40	43	36	36	20	61	40	24	45	122	34	12	18	25	24	37	37	43	4	28	46	58	46	9	34
YKT6_7796	45	18	3	15	39	32	17	13	29	55	96	30	7	25	30	17	24	19	35	12	42	69	85	57	12	58
YWHAZ_7817	699	567	424	424	586	631	449	663	446	575	1524	695	224	494	671	415	265	325	436	205	277	378	944	588	324	577
ZDHHC6_7833	26	36	20	36	27	24	54	23	23	56	43	28	0	9	44	31	34	22	27	14	2	20	32	23	20	8
ZMYM2_7861	10	6	3	9	6	0	0	0	0	0	6	11	5	5	5	18	5	0	0	0	0	0	0	0	0	9
ZNF131_7863	31	16	48	22	24	25	54	57	40	36	38	30	8	54	39	24	0	9	29	7	10	28	24	17	21	21
ZNF274_7885	53	30	20	14	21	26	32	58	13	14	36	19	1	9	43	63	10	26	24	7	10	10	21	22	0	9
ZNF589_7909	13	15	13	0	12	13	9	15	9	7	22	23	9	11	12	12	23	0	5	5	0	15	4	4	0	7
ZP3_7919	2	6	2	9	5	0	6	8	0	0	1	0	0	0	0	0	4	16	0	4	0	0	0	0	0	0
ZW10_7927	2	18	0	0	8	2	0	4	0	7	6	0	4	10	7	13	7	4	0	4	0	0	4	0	0	0
EIF1_10459	7612	6504	6456	4236	7581	7681	8439	9315	4161	4382	5412	6269	2094	5554	5753	3861	1808	1994	5947	1764	2436	6563	7464	5947	1868	4897
CNKSR3_10480	43	44	32	42	30	47	56	27	32	58	29	20	21	57	23	24	19	30	26	0	7	23	16	46	11	9
NHP2_10492	142	131	110	170	138	138	121	172	107	152	282	153	56	156	109	83	74	92	122	77	60	194	225	100	63	123
HSD3B2_10507	0	0	0	0	4	0	0	0	0	0	0	0	0	0	0	1	1	0	0	0	0	0	0	0	0	0
MAGEA2_10525	0	0	0	0	0	0	4	0	0	0	0	0	0	0	0	0	0	0	0	0	0	0	0	0	0	0
STMN2_10543	172	105	100	144	111	85	157	186	159	122	157	107	57	134	121	170	117	75	308	38	61	177	159	126	49	51
BRD3_10545	643	454	413	382	456	540	462	545	293	359	360	441	63	374	472	384	161	160	331	90	128	451	418	426	74	209
FBXO5_10555	37	36	37	25	50	64	55	63	20	24	3	44	5	43	48	11	11	25	7	20	25	39	21	44	19	11
KRT7_10561	1	6	0	0	1	0	2	1	0	0	1	1	3	0	1	0	0	2	0	0	1	1	2	1	0	3
RABGGTB_10572	205	202	154	205	174	182	196	198	114	173	265	135	102	197	154	166	132	108	191	31	174	159	276	150	65	146
PHOX2B_10580	2	0	0	0	1	0	0	0	0	0	0	0	0	0	0	13	0	0	0	0	0	0	0	0	0	0
TNFAIP8_10589	8	8	10	7	17	8	6	12	18	7	15	10	17	9	12	0	0	7	2	0	8	4	0	5	1	4
C1QBP_10605	593	546	724	525	679	629	535	705	501	445	699	799	338	604	456	404	263	368	621	257	324	664	685	748	298	465
SCARA3_10615	49	37	30	36	31	68	61	67	75	72	70	64	19	30	38	30	15	20	105	8	37	44	62	24	28	26
SGK2_10628	14	34	16	8	38	31	32	29	0	24	17	20	1	15	66	18	3	7	5	0	9	13	17	2	0	9
SLFN12_10631	1	1	3	0	11	4	16	15	0	6	0	0	0	0	0	5	0	0	1	0	14	0	0	0	0	0
GSTM1_10645	4	4	6	0	0	0	3	15	0	0	0	2	0	0	0	4	0	0	0	0	8	0	5	0	0	0
GDF9_10651	6	1	12	4	12	8	10	2	3	0	0	8	0	0	0	9	0	0	8	0	0	1	0	0	0	4
RNASE6_10652	0	0	0	0	0	0	0	0	0	0	0	0	0	7	0	0	0	0	3	0	0	0	4	2	4	0
ANP32E_10658	654	545	695	401	554	656	682	502	525	382	385	621	151	436	394	336	164	225	343	159	145	445	482	518	169	282
TIMMDC1_10676	168	125	58	91	125	112	160	84	80	90	264	118	50	142	93	83	46	106	59	21	25	72	225	102	20	116
SOS1_10682	14	17	7	4	6	15	14	6	5	15	12	9	3	6	20	0	0	11	11	1	1	16	4	7	6	0
PSAT1_10692	50	29	46	6	71	57	34	46	69	32	65	62	27	56	52	34	21	27	138	38	19	51	74	60	19	14
IGSF6_10705	5	3	4	11	0	1	0	0	0	0	0	1	0	0	5	4	0	5	0	2	0	0	0	3	0	0
CEBPB_10745	254	234	173	203	326	222	418	455	264	173	237	160	33	234	214	281	132	195	106	29	53	193	120	113	29	105
MS4A4A_10754	0	0	0	0	0	0	0	0	0	0	4	0	0	0	0	4	0	0	1	0	0	0	0	0	0	0
RANBP2_10755	0	0	0	3	0	4	6	3	1	0	2	0	23	0	2	3	4	4	0	0	0	0	0	0	0	10
GPR87_10766	2	9	1	3	3	2	2	5	8	7	9	1	4	1	4	24	0	10	0	0	0	1	12	0	3	23
MARCKS_10769	26	35	12	38	20	11	21	27	48	24	29	7	20	13	13	16	14	23	17	8	7	7	7	11	13	16
CYP1A1_10775	6	5	12	17	6	2	0	9	8	4	9	7	0	3	1	0	0	2	4	0	0	6	5	3	0	6
GPAT3_10783	3	3	1	0	0	1	6	0	0	0	4	0	0	1	1	0	0	12	4	0	0	0	0	8	0	0
CRIM1_10788	839	526	560	277	458	579	444	515	228	510	674	665	218	635	540	230	97	140	495	165	167	643	661	752	128	447
KRT19_10816	2	0	4	3	2	0	0	5	1	3	2	13	0	5	0	6	10	7	0	0	0	4	5	0	1	4
MMADHC_10852	178	173	204	142	222	189	221	219	230	170	309	318	178	238	170	78	109	170	206	79	46	165	173	136	89	135
NAMPT_10869	431	338	426	311	375	487	461	549	364	296	389	451	168	419	501	414	217	356	259	137	148	258	414	305	150	245
IGFBP1_10877	0	4	0	0	0	0	0	0	0	0	0	0	3	3	0	0	5	1	2	0	0	0	0	0	1	0
ASS1_10887	6	19	9	8	5	14	32	8	11	2	18	12	3	9	11	32	0	17	4	2	8	5	4	0	14	5
SEMA6A_10899	44	56	18	45	56	54	27	55	31	86	167	59	23	18	45	9	23	13	84	17	31	49	94	42	27	37
F2R_10901	24	11	3	3	1	0	0	5	14	8	3	18	4	0	0	2	5	0	12	3	0	3	0	0	0	0
CRABP2_10904	135	111	82	44	76	102	76	99	66	60	97	83	25	73	85	74	24	22	113	24	41	77	141	69	22	56
EMG1_10916	13	31	7	4	7	15	19	21	15	12	6	11	6	16	7	11	8	6	6	9	6	16	18	14	2	11
PSMA4_10918	159	155	98	145	133	106	125	100	155	164	206	217	150	154	134	112	82	117	300	73	116	119	236	140	92	93
ACMSD_10919	0	0	0	0	1	0	0	0	0	3	0	0	0	5	0	0	0	0	0	0	0	0	0	0	0	4
WDR3_10929	325	512	538	111	306	316	322	298	149	151	185	372	67	225	329	309	89	73	137	46	65	157	193	169	34	148
HLA-DMB_10963	7	1	3	0	3	6	0	2	0	0	3	6	2	11	6	0	4	0	7	0	0	0	0	11	6	5
ORMDL3_10971	190	106	111	63	90	119	136	156	65	148	138	116	36	100	124	63	49	30	104	51	57	162	180	145	35	81
HES5_10979	5095	5434	5749	3952	6317	6440	4507	4622	3487	4076	4423	5058	1424	3286	3893	1235	709	1243	2682	1478	2108	4610	4378	3814	1651	4225
LCE1E_10980	4	9	15	20	20	2	13	14	9	3	10	17	7	32	3	21	6	14	2	9	0	0	6	5	5	7
TRPC6_10988	5	4	6	6	7	0	1	7	4	3	0	5	9	12	10	9	9	3	5	3	0	0	0	0	0	0
FCER1G_11058	0	0	3	0	0	0	12	11	2	0	8	2	0	3	8	0	4	0	1	0	6	0	3	0	0	0
F2RL2_11064	0	12	11	6	4	0	7	7	8	0	6	10	6	6	4	9	15	18	5	0	6	14	0	0	0	4
MPDZ_11090	33	7	20	21	26	17	5	42	20	13	44	23	4	30	20	34	17	10	29	1	0	34	40	35	9	23
FOXE3_11091	0	8	15	0	12	1	0	5	2	1	2	10	7	1	2	4	3	10	1	10	5	10	13	0	5	4
OLIG2_11096	9	14	3	8	25	1	10	1	7	12	0	14	1	4	4	0	2	11	0	0	4	0	6	0	11	4
PRUNE2_11113	10	6	7	9	16	5	8	14	25	0	26	14	5	18	6	10	5	10	2	0	27	0	8	6	0	0
SEL1L_11119	117	100	85	77	78	55	97	148	76	85	268	110	41	89	128	52	39	52	43	43	61	116	96	93	62	96
ISG20_11135	6	6	4	12	4	2	2	14	0	1	3	5	6	4	0	3	3	3	2	3	0	2	3	0	0	0
SCGB1A1_11141	0	0	0	0	0	0	0	0	3	0	4	0	0	0	0	0	0	0	0	1	0	0	0	0	0	0
CCL14_11163	0	0	3	0	0	0	9	0	2	3	0	7	0	0	3	1	0	26	0	0	0	0	5	0	4	4
SYP_11176	63	28	44	12	28	48	44	24	12	45	56	57	12	77	22	41	25	28	33	4	8	58	68	79	13	36
COPA_11179	48	58	24	15	35	59	37	34	34	43	45	24	0	19	44	39	42	8	49	5	23	14	36	37	22	13
TMEM185A_11192	174	175	154	103	164	184	152	163	100	126	206	103	15	89	131	100	34	43	136	40	52	109	197	100	35	78
FZD2_11193	40	37	42	31	21	21	27	36	37	21	46	23	6	18	21	25	16	37	10	4	3	11	7	22	6	10
FASN_11197	982	832	589	825	987	1039	848	997	694	999	1074	689	328	977	684	448	270	363	327	155	255	538	698	666	242	588
GPX2_11201	0	2	7	4	8	0	4	6	0	2	0	0	0	0	0	0	0	2	0	0	0	0	7	0	0	0
FMO5_11213	0	6	3	0	3	2	0	3	8	0	0	0	0	8	2	1	0	9	0	0	0	0	0	0	0	0
JUNB_11226	9	18	14	35	21	2	12	21	23	10	30	4	0	0	27	18	0	14	1	4	0	0	0	0	2	9
P2RX3_11227	1	4	3	0	5	22	6	11	17	2	8	6	0	2	0	7	8	5	3	7	5	2	0	0	0	10
SCNN1B_11243	0	5	0	0	0	0	0	0	1	0	0	5	1	4	6	1	0	0	0	1	0	0	0	0	0	0
TCF19_11253	3	3	6	0	4	0	1	0	0	4	1	0	5	6	2	7	0	3	0	0	0	0	0	0	0	0
SLC44A4_11273	0	2	0	0	4	2	8	0	0	0	0	0	0	3	4	11	0	0	0	0	0	0	0	0	3	0
GPR171_11276	0	15	5	2	4	0	0	4	8	19	5	23	0	0	6	0	0	5	4	0	0	0	0	7	0	2
EDNRB_11280	149	79	112	55	108	53	57	57	98	90	257	169	113	112	108	52	18	25	165	64	92	104	188	117	58	76
PKIB_11293	14	23	27	32	36	22	18	17	22	4	19	31	16	36	43	18	7	11	0	5	0	15	18	14	5	3
ANKRD26_11298	10	11	17	0	23	12	2	6	7	9	8	6	15	11	15	12	0	14	10	0	7	15	15	14	6	14
COL16A1_11319	11	5	5	4	3	4	6	0	5	18	13	16	8	24	10	5	4	5	4	4	13	2	12	0	10	9
RASSF5_11333	17	5	21	13	24	11	21	37	29	44	20	21	19	23	13	27	24	18	27	3	9	17	28	12	0	9
ASCL1_11345	302	322	295	168	216	236	207	299	155	283	395	217	127	208	238	50	35	60	321	124	123	254	350	297	137	242
MRPL14_11352	80	77	84	71	78	115	114	57	100	123	102	124	35	81	69	53	27	49	96	26	62	153	132	101	39	87
CLEC4A_11353	23	13	2	12	12	14	10	39	16	13	13	6	11	15	11	5	0	0	17	1	11	9	14	28	3	11
CENPH_11358	183	181	203	37	187	148	190	210	117	107	80	164	123	106	108	100	36	38	156	55	57	203	91	96	48	115
TIPIN_11359	217	131	123	92	136	157	145	210	103	128	131	111	39	115	137	80	30	34	154	68	21	122	144	126	47	129
MZB1_11368	2	14	10	0	1	0	8	0	7	13	0	7	0	6	5	7	0	9	4	1	3	0	7	9	5	0
HERC5_11373	26	14	12	14	34	22	28	27	3	25	24	24	0	35	37	14	10	0	4	0	0	31	17	1	3	7
GAD2_11406	4	11	5	4	0	0	0	0	10	0	19	4	0	0	9	9	3	4	2	0	6	6	0	0	0	6
VDAC2_11431	3	5	2	10	0	4	0	8	19	13	10	1	0	8	9	9	0	13	2	0	7	16	3	0	3	8
TSPAN1_11441	0	0	2	5	2	0	0	8	9	0	0	0	0	0	9	0	0	18	0	0	0	6	0	9	0	1
PLEKHA7_11450	53	97	86	20	138	129	76	116	52	49	49	96	13	53	133	79	15	34	39	13	14	55	79	19	11	97
APOBEC3G_11453	0	0	2	0	0	0	0	0	0	5	0	0	0	0	0	0	0	0	0	0	0	0	0	0	0	0
SLC2A14_11487	7	0	6	4	7	0	1	13	13	7	11	1	12	9	11	27	21	6	11	7	6	3	0	10	10	2
GBP5_11495	0	0	4	2	1	0	0	5	3	7	0	0	0	0	4	0	0	7	0	0	0	0	0	0	0	0
LRCH4_11541	11	12	23	19	3	13	18	11	6	5	2	7	7	0	13	12	9	9	10	14	8	13	10	0	0	1
MAPT_11555	954	836	673	460	627	889	665	818	412	787	1042	869	254	764	761	401	315	299	541	216	319	809	1163	1001	270	697
ITK_11559	0	0	3	0	0	0	0	0	0	0	3	3	0	0	1	0	5	8	3	0	0	0	6	0	0	0
GGT5_11580	0	2	3	8	0	3	1	3	6	5	0	13	12	0	5	15	4	3	0	8	0	0	0	0	9	4
FABP1_11582	0	5	1	0	15	0	0	5	0	0	0	0	4	0	7	3	0	0	7	4	11	6	0	7	2	0
NTN4_11596	2	2	3	5	0	8	2	12	0	0	7	0	0	2	0	0	0	0	0	0	0	4	0	0	0	7
S100B_11600	2066	1862	2621	1440	2237	2405	1696	1630	1445	2283	2297	3752	1185	2499	2009	496	334	750	1826	683	1064	1994	3765	3673	1778	2660
ZBTB41_11607	403	344	383	246	312	495	299	272	262	323	384	490	183	375	361	136	97	71	460	169	128	293	501	326	198	287
LHX2_11628	0	0	1	10	13	5	2	8	9	11	6	0	0	9	6	21	3	0	5	0	0	4	0	15	0	0
PRKAA1_11642	17	22	5	28	26	32	31	15	27	49	16	18	12	36	20	22	7	23	46	1	37	0	48	20	13	36
USH1C_11650	2	4	9	0	0	1	16	7	1	8	4	3	0	0	0	14	3	4	0	0	7	0	3	0	0	10
PUS1_11654	67	38	48	23	35	56	61	40	24	39	35	41	18	44	56	15	31	17	26	22	0	41	20	20	9	53
GMFG_11656	3	0	0	0	0	0	0	0	0	0	0	0	0	0	0	0	0	0	0	0	0	0	0	0	0	4
PCDH8_11671	1705	1696	1817	964	1809	2019	1445	1564	1046	996	1179	1167	369	920	1157	454	154	258	1008	393	639	1555	1215	1040	404	983
GLDC_11676	289	410	395	228	386	442	344	315	194	227	226	331	115	275	456	166	107	154	186	86	120	199	265	203	117	289
SAMHD1_11680	3	8	9	5	0	5	7	14	7	2	8	11	0	7	4	6	0	0	11	9	24	4	1	9	10	12
IFITM2_11682	8	4	6	19	17	10	2	7	10	6	9	13	0	6	9	2	10	9	10	12	0	20	11	8	3	18
AHSP_11700	0	2	6	6	0	0	0	6	0	13	0	6	4	6	3	0	0	0	0	0	1	14	5	0	7	4
KIF9_11747	0	0	1	0	0	0	2	4	2	0	6	0	0	9	1	0	4	4	0	0	0	6	2	5	0	0
ITGA5_11750	7	0	5	0	0	0	2	0	0	0	0	7	0	0	5	1	0	0	0	0	0	0	1	0	0	4
ISL1_11752	41	30	3	14	43	21	8	14	6	31	17	9	18	17	5	10	0	0	3	4	5	35	17	7	11	5
TNFRSF9_11760	23	9	5	13	6	12	17	18	14	0	18	11	5	0	11	13	2	15	14	2	10	3	18	21	3	15
GUCY1B3_11762	12	11	19	19	13	36	28	9	9	33	37	15	0	10	13	8	16	0	43	8	3	7	55	24	13	35
IFI44_11793	18	6	6	0	5	7	13	14	4	8	16	30	4	8	26	3	3	15	16	8	8	6	18	0	0	4
KCNA1_11815	20	4	3	15	4	0	1	4	0	6	4	5	0	0	0	11	0	4	2	2	16	9	16	4	0	0
SULT1C2_11834	0	4	0	2	4	7	0	0	0	0	0	3	2	3	3	3	0	0	0	3	8	0	2	6	0	0
CNN3_11840	3360	2688	2462	1950	2853	3433	2874	3064	2180	2595	2757	2537	861	2281	2484	1140	669	883	2481	692	1018	2785	3575	2808	1028	2396
CCR7_11841	5	6	6	14	13	4	7	27	18	0	11	3	5	9	4	18	14	8	1	6	0	12	10	0	2	4
CD79A_11842	8	1	5	0	5	1	0	1	0	4	0	9	4	9	7	14	0	9	0	0	0	0	0	0	7	15
CD69_11844	0	0	0	0	0	0	6	2	0	6	0	0	9	6	3	0	0	0	1	0	4	3	0	0	1	0
CDA_11848	0	0	0	0	0	0	0	0	0	0	0	0	0	0	0	0	0	0	0	0	0	0	0	4	0	0
CHMP4C_11853	4	5	11	4	4	0	5	0	5	0	3	3	3	15	5	7	0	11	1	10	0	0	0	0	5	3
NR4A3_11854	2	0	2	0	3	14	2	7	8	7	14	11	0	6	0	11	0	0	3	18	5	0	8	10	0	3
COL8A2_11859	0	6	21	3	1	4	3	6	3	0	8	6	10	6	12	14	3	6	0	5	0	7	2	0	0	0
ELAVL4_11864	3	19	27	14	35	9	9	12	16	28	12	24	22	25	22	20	15	16	11	7	4	23	24	24	14	23
BIRC3_11879	0	1	0	0	0	6	0	0	0	0	0	0	0	0	0	2	0	0	0	0	0	5	0	0	0	0
CYP11A1_11890	4	1	0	6	1	5	7	4	8	0	0	4	1	0	0	4	0	3	0	5	0	0	0	5	0	0
CYP24A1_11891	3	1	1	14	0	0	7	3	0	9	1	7	0	6	1	2	4	0	5	0	10	0	14	0	0	6
CYP26A1_11892	0	1	5	8	13	8	12	1	6	1	10	5	0	8	1	4	0	9	0	0	2	2	7	7	0	0
RSL24D1_11903	421	609	497	690	833	539	729	751	683	503	834	607	427	493	439	362	248	397	448	321	539	475	528	399	480	490
TCEAL9_11904	137	145	124	82	142	162	168	242	113	109	110	167	62	149	140	125	68	126	198	47	33	135	112	149	47	61
HAUS1_11922	34	62	32	24	33	27	27	28	45	19	64	19	33	42	26	44	40	18	29	5	30	33	27	31	9	18
CST1_11926	0	0	5	0	0	0	3	2	7	7	0	9	2	0	6	3	10	10	1	0	6	0	9	0	0	0
SERPINE2_11933	23	24	16	6	7	12	23	13	11	0	7	7	1	9	7	18	12	13	2	0	4	7	3	0	0	6
RGR_11946	4	17	3	6	8	4	25	3	0	13	23	0	6	5	5	8	3	11	0	6	0	6	1	8	8	4
LILRA6_11957	12	17	17	13	9	0	16	9	14	4	7	13	2	21	14	24	10	1	6	15	0	1	4	13	14	1
SALL3_11967	0	1	0	0	0	0	0	3	0	0	4	0	0	0	7	7	0	11	1	0	5	0	0	2	0	1
HIST1H2BI_11969	40	41	19	57	24	8	18	47	29	72	54	18	10	7	37	28	26	23	55	37	59	56	48	61	21	18
HIST1H2BN_11971	259	350	149	427	324	254	285	336	345	422	466	231	88	147	275	316	191	208	212	118	163	340	320	271	99	198
HIST1H2BE_11972	17	15	6	11	14	6	19	19	9	3	0	32	1	14	4	0	0	3	15	8	12	21	17	3	3	6
HIST1H2BF_11973	104	99	59	115	90	51	87	107	59	151	122	62	64	54	91	35	45	47	146	60	85	159	138	79	31	74
TOMM20_11983	19	37	37	33	25	24	32	18	39	11	49	8	3	23	27	26	15	18	14	12	20	12	37	11	8	9
GATA6_11986	0	6	5	0	9	0	1	5	0	1	2	1	2	1	0	12	1	1	2	1	0	2	0	0	1	4
ANLN_12002	41	33	31	17	14	15	13	10	49	11	32	16	19	34	26	8	11	15	39	15	21	32	37	13	23	14
ASNS_12040	470	409	301	328	356	456	428	570	302	398	585	262	122	219	463	330	129	178	226	105	146	342	465	273	74	267
HOXD8_12050	7	28	17	4	30	38	23	16	3	21	11	16	4	19	21	5	0	11	25	27	14	13	49	33	10	3
NR1I2_12051	0	0	0	0	0	0	0	0	0	0	0	0	7	0	0	0	0	0	0	0	0	0	0	0	0	3
MXRA5_12061	22	33	5	1	3	23	5	5	2	27	50	22	6	23	20	8	1	7	22	15	17	29	17	46	16	9
CYP2C9_12062	2	8	11	5	21	0	4	3	19	0	3	12	11	3	1	14	0	20	1	9	4	0	0	10	6	5
L1CAM_12063	291	259	152	198	248	291	233	292	197	235	345	190	62	151	233	173	24	97	152	110	61	239	258	202	73	196
ZNF185_12083	13	0	0	10	0	0	5	11	0	0	3	0	4	5	5	10	0	9	0	7	6	0	1	2	0	16
MS4A7_12103	0	4	9	10	0	0	0	0	0	0	13	1	0	9	3	1	0	16	0	0	18	0	0	1	0	0
NRXN1_12116	532	397	442	158	379	388	269	346	201	458	422	393	109	430	411	123	102	75	262	116	93	414	527	365	78	311
TM4SF1_12122	0	0	0	0	0	0	7	0	6	0	0	0	0	5	0	0	4	0	0	0	0	0	0	0	0	0
HIST1H2AG_12124	1051	1258	685	1277	1119	1007	1140	1213	930	1115	1459	623	287	633	685	714	310	354	882	536	704	1303	994	938	386	642
GINS1_12127	19	4	0	0	0	3	2	2	4	0	0	19	6	15	7	10	0	5	9	7	0	0	0	5	3	0
HIST1H2BB_12129	405	348	260	338	382	430	239	423	253	246	412	276	110	197	341	149	91	77	407	124	191	517	356	240	107	301
SPOPL_12140	48	14	24	27	26	56	23	33	26	50	87	45	12	26	22	48	7	43	48	10	38	30	96	20	30	44
TYR_12159	0	0	4	2	0	0	2	0	0	0	6	2	15	7	0	0	2	0	3	0	0	0	8	0	8	8
RGL4_12168	0	0	0	0	0	0	0	0	0	0	0	0	0	0	1	0	0	0	0	0	0	0	0	0	0	0
IDI1_12170	1009	838	713	720	1094	1239	1133	1311	753	753	1019	1040	389	1306	1505	963	455	675	453	125	121	434	955	509	199	636
HSD11B2_12187	0	1	3	4	0	5	0	0	0	0	0	6	0	0	2	15	0	4	1	0	0	2	0	2	0	10
ATP1A1_12191	161	82	84	81	116	125	146	158	110	119	255	129	48	155	79	68	20	33	228	66	94	96	229	183	71	75
SMARCA5_12194	16	11	18	1	16	18	16	36	36	6	49	32	6	17	7	37	7	5	19	0	8	19	14	23	0	22
RPL28_12205	5226	5383	3866	5228	5711	4989	5086	6007	4741	5588	8511	3726	1955	2935	3513	2902	1751	2235	4903	1805	3039	5526	5735	4385	2522	3633
RPL29_12206	7751	6981	6311	3402	8027	7556	6301	6915	3567	3813	4695	6575	1582	4819	4934	4265	2206	2615	3820	1273	1930	5874	6483	5768	1754	4639
ALAS2_12215	4	3	3	0	2	2	0	0	0	0	3	0	0	0	5	20	8	6	8	4	0	0	0	5	8	0
CIT_12219	11	19	8	37	19	33	24	23	27	17	24	21	0	5	12	14	13	4	6	0	0	14	11	6	12	15
PPARGC1A_12225	73	27	42	13	22	37	50	33	20	34	48	54	6	43	22	33	17	13	24	7	14	46	94	45	4	35
ESR1_12234	2	0	10	6	4	0	3	5	6	15	13	0	1	18	7	6	3	0	6	0	0	6	0	0	10	0
GEN1_12237	74	73	37	25	56	77	72	66	26	52	61	35	15	40	94	28	7	14	17	8	8	33	46	23	0	26
PCOLCE_12241	0	0	0	0	2	1	6	0	0	0	0	0	0	0	0	2	0	0	0	0	0	0	0	0	7	0
KLRC2_12242	14	17	25	21	26	8	13	2	11	5	10	29	0	15	17	30	0	57	6	3	0	5	9	3	7	2
SCOC_12252	3396	3249	3852	2160	3339	3544	3078	3136	2078	2206	2675	4234	1616	4029	3081	1727	863	1277	2570	894	1237	2554	3828	3775	1433	3254
CD2_12308	0	0	0	0	9	0	4	0	0	0	15	1	0	0	0	5	0	0	11	0	0	0	3	4	0	0
CD9_12310	0	0	0	0	0	0	0	2	0	4	0	0	0	0	0	0	6	0	0	1	1	0	0	0	4	0
ACTA1_12333	2	4	0	0	0	0	2	11	0	0	0	1	0	5	2	0	0	0	2	0	0	0	2	0	0	0
ADAM8_12335	45	106	45	24	66	65	51	115	30	35	32	26	0	26	67	42	31	17	3	0	11	37	44	24	5	26
TPPP3_12338	39	29	32	13	43	16	6	36	50	31	29	48	12	24	22	23	25	7	47	17	0	61	52	20	8	16
LYAR_12352	93	80	102	51	93	119	87	86	48	52	17	78	12	25	74	65	36	42	49	16	31	37	51	47	22	46
CXCL12_12361	5	2	4	6	1	0	12	2	0	0	0	1	0	0	6	6	0	0	1	0	0	0	0	2	0	6
MRPL37_12369	63	52	45	30	36	11	53	35	34	61	83	37	40	40	39	48	18	42	64	28	42	71	100	34	28	47
A2M_12371	2	1	11	5	16	0	4	3	0	0	0	21	0	1	0	1	0	0	4	6	0	13	5	9	0	0
HECTD2_12402	90	130	97	67	119	132	87	126	55	85	148	53	68	50	115	67	48	33	76	44	39	87	117	96	37	78
RGPD1_12424	3	3	2	0	0	0	9	2	25	0	0	0	0	9	7	3	11	7	1	0	0	1	0	0	0	13
TUBA1A_12436	196	456	193	608	451	342	590	1041	783	344	532	152	136	143	332	396	234	264	90	81	120	214	87	90	106	133
CDCA7_12449	4	0	1	6	4	8	5	5	5	0	6	6	0	12	7	30	0	5	1	0	0	5	9	4	7	12
SLC18A2_12450	5	6	1	2	5	7	4	1	11	1	0	13	1	3	8	10	6	14	0	1	0	8	6	4	3	10
REL_12463	0	36	20	10	5	11	26	16	17	16	35	15	15	16	14	32	4	2	42	13	14	10	23	1	12	19
MAP1B_12472	2014	1835	1531	1408	1755	1848	1667	1727	1569	2167	2484	1996	943	1775	1645	1055	907	1065	1436	659	794	1584	1930	1654	702	1184
AMER1_12473	91	159	161	109	181	190	118	147	52	83	90	143	31	96	201	67	17	84	60	36	44	111	94	82	31	59
SCN3A_12485	8	5	2	7	1	10	6	11	0	2	8	9	8	5	4	5	0	0	38	6	9	7	27	6	0	11
SH3BGRL3_12496	277	204	160	212	205	244	201	281	259	296	436	214	104	169	197	183	100	135	260	111	126	233	436	375	45	240
RTN4IP1_12502	84	113	70	34	85	69	56	103	41	78	134	95	25	70	119	28	26	57	49	22	17	45	65	58	43	62
ARRDC4_12510	501	586	470	427	424	517	430	555	354	344	670	420	101	202	337	119	85	128	482	132	164	363	609	525	230	383
E2F7_12550	5	34	5	13	7	16	22	33	27	15	51	0	0	3	15	20	6	4	8	0	20	6	12	9	1	13
HIST1H3B_12576	446	595	358	595	610	525	577	607	386	572	657	271	128	244	344	253	74	186	349	178	199	515	360	288	164	246
VEGFA_12596	53	35	43	77	74	58	70	98	27	24	31	36	27	54	45	62	35	11	28	9	28	60	15	29	0	15
COL11A1_12599	18	0	5	12	9	0	11	4	0	11	1	9	5	1	7	4	7	3	2	0	0	2	10	17	10	13
APTX_12622	110	88	60	137	53	61	68	107	66	127	141	97	44	33	58	60	25	27	61	53	67	76	59	53	36	62
KITLG_12641	84	113	70	68	89	91	100	89	94	45	167	91	54	78	64	105	67	82	104	43	28	50	156	158	65	101
HOXA3_12644	0	0	0	0	0	2	5	0	0	0	0	1	0	0	2	2	0	0	0	0	0	4	0	0	0	0
MCM2_12650	9	10	7	3	0	10	8	18	7	1	27	3	10	12	0	13	15	2	7	3	0	0	6	1	16	0
FOXJ1_12696	11	7	12	10	19	22	26	6	8	0	2	21	4	7	10	8	8	4	7	1	0	5	24	16	0	14
C1QB_12721	1	6	4	0	12	5	0	4	4	0	11	11	10	2	5	5	11	10	4	1	4	6	2	1	0	3
CYP11B1_12735	3	0	3	5	10	1	0	2	6	2	4	0	0	6	5	4	14	0	0	4	25	0	3	2	5	0
TTC17_12763	13	9	0	0	10	2	6	1	4	14	10	9	3	3	3	18	2	7	5	2	5	4	0	5	1	4
PSMB6_12772	284	126	170	165	171	237	212	202	52	252	490	262	100	163	170	89	125	98	122	108	55	225	395	273	20	221
RAD50_12781	119	113	138	85	178	143	138	115	174	128	116	101	57	90	155	57	54	71	89	44	28	60	183	98	68	87
CCR1_12794	0	5	3	6	15	0	0	5	0	0	2	9	0	8	1	10	0	0	0	0	0	0	0	0	0	11
CNN1_12800	59	26	17	54	64	64	31	64	26	14	25	21	0	21	16	35	16	28	17	7	12	53	26	18	23	28
HHIP_12808	0	8	11	6	0	0	0	0	5	0	3	0	0	0	1	7	0	0	0	0	0	2	8	0	5	4
ADM_12873	9	2	4	0	19	7	1	22	16	0	16	6	3	10	3	30	18	7	12	0	0	9	2	4	5	0
PHLDA1_12880	467	276	348	211	408	366	374	302	187	260	353	398	183	380	409	265	138	181	285	135	84	317	452	325	124	389
SMC2_12897	0	3	2	0	12	0	2	6	26	6	18	8	3	5	0	3	3	0	6	0	0	0	0	0	0	0
NANOG_12901	26	21	21	18	27	18	18	27	51	43	13	18	2	40	17	18	16	25	15	13	17	18	17	12	14	26
TPR_12910	586	706	629	318	649	764	700	942	491	384	393	662	174	562	698	499	150	213	389	130	145	546	638	398	142	430
GPR183_12920	0	10	6	0	9	5	11	0	0	4	8	13	0	6	7	9	0	13	7	0	4	13	0	0	0	10
SCGB1D2_12936	6	0	5	0	0	0	0	0	0	0	0	4	0	0	0	0	0	0	0	0	0	0	2	5	0	0
NCF2_12973	0	0	5	0	0	5	1	0	0	0	0	4	0	1	0	1	0	2	0	0	0	0	5	0	0	4
PIP_12975	0	1	3	13	15	4	9	0	2	3	0	0	7	4	5	3	0	0	4	1	9	4	1	4	0	0
SLPI_13018	0	0	5	0	0	0	0	1	0	0	0	7	0	2	0	0	0	0	0	1	0	0	0	2	0	0
TRIP13_13050	7	0	6	0	26	0	3	7	4	12	0	20	4	11	2	0	0	0	2	0	0	10	5	3	8	3
DHX15_13052	192	192	101	80	176	128	83	127	120	136	220	158	93	112	139	114	21	114	199	34	17	106	199	155	62	77
DENND4B_13054	0	10	0	0	2	0	10	0	0	0	0	0	0	0	1	10	0	0	9	0	0	0	0	0	0	0
FAM72B_13072	6	0	11	5	4	0	6	0	7	2	16	5	8	0	8	30	0	11	0	0	0	0	9	1	8	0
DDR2_13092	3	2	3	0	2	6	12	5	0	0	7	5	0	0	3	0	3	0	3	0	0	2	0	5	0	0
UQCRC1_13094	461	374	420	338	339	362	393	447	383	483	581	539	338	331	367	129	115	187	614	130	214	404	641	458	234	354
SEMA5A_13118	44	30	26	25	42	37	57	41	27	69	63	32	23	32	31	12	8	0	22	18	16	48	43	27	4	25
PDHB_13121	526	389	431	359	427	446	355	601	349	472	458	488	233	416	469	266	186	200	435	109	147	362	447	442	197	359
GNRHR_13123	10	4	15	0	0	6	0	0	0	9	7	5	0	5	7	12	4	5	10	0	0	0	0	0	2	0
ELANE_13129	0	0	1	0	0	0	0	0	0	0	0	5	0	0	2	0	0	0	0	0	0	2	0	0	0	0
ZNF41_13131	10	15	16	0	5	3	4	5	3	4	1	4	6	20	0	21	0	0	8	7	0	8	17	0	3	4
MTNR1A_13132	9	5	11	12	0	4	10	0	0	3	8	0	4	5	0	0	0	0	0	0	0	4	5	0	8	8
ENO2_13140	374	337	267	218	282	420	303	379	256	391	379	472	116	362	363	201	74	120	402	85	102	333	607	383	144	321
CXCL17_13156	1	1	0	0	0	0	0	0	0	0	0	0	0	0	3	6	0	4	7	5	0	0	8	0	1	0
CACNA2D4_13177	0	4	0	0	5	1	0	0	5	12	5	17	3	1	0	0	0	3	2	0	7	0	7	0	0	5
SULT1B1_13188	3	2	2	0	0	0	0	0	0	0	0	0	3	0	4	0	0	1	0	0	0	0	0	2	0	0
BTG2_13191	75	147	93	243	157	51	218	232	167	187	226	58	24	52	123	209	144	170	32	25	37	69	65	34	17	64
FPR1_13192	2	4	8	0	3	3	0	8	0	8	7	0	0	0	7	4	0	5	3	4	8	0	5	2	0	4
FGF7_13194	7	10	4	3	1	7	5	2	2	0	6	1	0	0	3	4	4	0	6	0	2	3	2	0	3	1
ATP5J_13202	15	0	12	5	2	0	14	1	5	0	3	3	4	9	2	4	14	8	14	3	0	5	20	13	8	0
GNAI3_13219	13	2	8	18	8	10	9	8	7	9	9	15	5	6	29	5	0	15	3	0	0	25	28	17	7	9
AKR1B1_13228	14	12	8	12	8	12	4	6	3	16	8	13	3	21	0	9	6	10	4	2	0	0	13	0	0	0
GCNT3_13241	0	7	9	0	10	0	1	6	0	5	1	4	9	2	0	2	0	8	0	0	0	0	13	14	0	0
HOXD4_13252	7	23	16	13	2	18	4	16	5	3	7	14	0	2	7	14	11	4	6	1	0	0	24	1	0	0
CDK13_13258	2	7	3	18	3	9	8	1	19	4	28	11	0	17	1	0	13	0	15	0	0	14	0	6	4	0
STC2_13264	0	2	0	0	9	1	6	7	5	3	0	0	6	0	0	2	0	17	8	0	5	6	3	5	0	1
DAAM1_13274	855	581	686	341	572	646	682	687	392	505	682	715	316	649	673	390	252	210	518	177	248	669	643	756	194	404
PLA2G2A_13291	0	4	7	7	6	4	4	8	7	0	0	5	3	12	5	8	0	3	1	0	7	0	0	0	0	0
COL6A3_13292	1	7	0	0	4	4	1	4	4	0	2	5	0	0	3	12	0	12	8	4	8	0	7	9	7	3
SOX17_13302	2	0	4	4	3	4	3	2	5	0	3	4	4	0	0	15	0	4	2	1	8	0	5	0	6	5
COL5A3_13335	3	2	7	0	1	0	0	0	0	5	5	13	0	4	1	0	4	6	0	4	8	0	0	0	10	4
RRM2B_13340	176	124	106	69	156	139	164	163	175	117	364	177	88	133	103	85	88	60	143	70	43	96	223	111	125	155
G0S2_13343	0	3	8	9	3	1	0	5	0	0	0	5	0	0	1	5	10	0	11	2	0	0	7	1	3	2
KCNJ15_13362	0	0	1	0	6	2	0	0	3	9	0	1	0	0	6	0	1	11	0	1	2	0	0	0	5	3
MAOB_13383	0	4	2	1	0	4	5	0	0	0	0	8	0	5	2	0	0	0	0	1	9	1	10	0	4	6
CES2_13386	11	17	10	14	12	14	12	15	20	13	11	2	10	9	17	31	18	1	11	10	10	21	10	9	2	7
SRSF2_13425	90	66	75	38	70	90	102	99	58	79	150	72	35	63	92	122	48	64	124	57	48	110	116	100	39	77
SFRP2_13438	43	25	27	53	44	42	28	72	56	41	65	27	13	15	32	29	37	28	50	6	17	19	31	24	2	17
ENG_13441	6	9	4	19	9	0	1	4	9	0	3	8	0	4	0	5	0	13	8	1	6	0	1	2	1	4
CACNA1A_13444	0	6	0	2	0	0	1	2	0	0	0	0	1	3	5	0	0	7	4	0	0	0	10	0	0	0
RBM12B_13445	0	12	0	33	1	5	1	13	0	10	6	2	0	2	11	0	2	0	0	0	7	16	13	3	0	4
PGA3_13453	0	3	2	0	0	0	0	29	12	15	9	8	8	1	5	19	14	15	5	4	5	0	0	5	5	0
XRCC1_13455	1	5	0	0	16	4	6	0	7	0	0	7	4	0	2	0	0	6	1	0	0	9	8	0	0	0
MND1_13458	1	7	3	0	0	13	12	21	14	13	14	10	0	3	4	3	4	4	13	5	0	6	24	16	10	8
NCF4_13488	0	2	3	0	19	7	5	0	0	0	0	9	0	4	4	3	0	3	3	0	0	0	0	0	0	1
MT1B_13496	3	3	0	4	1	0	1	0	16	0	0	0	0	2	1	15	5	0	0	0	0	9	0	0	0	0
SASH3_13505	0	1	0	7	3	5	4	0	0	0	5	7	0	0	0	4	6	0	2	6	0	20	7	0	0	0
HSPA2_13514	4	24	5	12	5	5	0	15	5	3	0	2	0	7	7	8	4	0	17	6	4	0	3	9	0	0
CTTNBP2_13527	30	5	17	29	24	19	16	30	2	9	45	12	0	0	17	24	4	17	18	5	33	11	17	26	16	0
MOB1A_13529	34	39	24	6	25	24	22	18	9	21	30	14	24	4	12	25	12	17	33	6	26	54	27	23	12	8
MAGEA6_13535	26	30	36	18	40	5	17	13	43	31	34	47	0	18	25	35	8	4	13	1	36	29	16	8	6	21
MAGEA3_13536	15	12	20	0	0	12	8	5	4	14	10	15	7	0	1	3	0	3	0	8	0	0	2	4	0	0
HOXC11_13542	0	1	3	2	3	0	6	0	4	0	3	0	0	0	0	0	0	2	0	0	0	0	4	5	1	2
BPIFA2_13545	0	1	12	0	5	0	4	0	0	0	2	3	0	10	0	3	3	4	0	0	7	0	6	0	8	0
ESRP1_13554	6	2	10	19	6	6	11	10	5	6	4	24	21	8	10	16	23	18	5	1	8	3	4	7	13	18
HAND2_13573	0	4	3	0	4	1	5	4	6	6	2	6	3	0	4	0	3	8	0	4	0	4	0	0	0	0
TUBB2B_13577	13575	9658	9806	8366	8937	10142	8456	8021	7198	13181	13731	10887	6323	10268	6652	3063	1789	3050	16260	4612	6208	10735	17568	15749	5900	8552
MYB_13607	12	8	4	29	28	20	5	37	15	4	11	17	0	27	19	28	6	5	23	12	18	17	24	16	10	23
OLR1_13618	3	1	3	0	1	2	0	0	0	7	5	0	9	4	0	1	0	7	6	4	2	0	0	0	0	0
PFKFB4_13625	38	19	15	20	16	31	44	49	22	55	28	17	0	40	24	22	7	10	15	5	6	29	30	23	4	11
GADD45G_13658	7	0	11	0	7	2	4	7	3	12	15	3	0	1	10	16	0	13	0	3	6	7	7	0	0	5
FMO1_13664	7	12	12	3	3	5	4	2	0	7	0	4	6	3	5	7	5	9	4	3	6	0	0	2	0	0
ZWILCH_13665	232	244	206	100	196	230	134	150	90	198	164	161	53	155	217	100	49	84	254	67	84	206	176	211	65	139
FN1_13666	25	39	36	26	37	36	34	47	50	34	61	36	21	15	20	47	15	45	30	7	18	20	37	15	19	36
DNAJB4_13682	377	553	416	216	537	587	733	819	484	134	106	221	211	508	587	563	350	448	152	92	117	279	337	235	105	234
KRT81_13695	3	18	17	2	22	7	2	6	0	7	4	10	8	10	10	3	9	13	0	10	0	0	5	12	0	11
NRCAM_13710	1453	1422	1260	862	1224	1526	1318	1150	1008	1194	1810	1606	446	1333	1301	659	243	478	1528	356	434	1139	2058	1480	643	1240
SLC7A5_13711	251	169	132	61	148	162	250	229	150	136	185	85	59	157	167	70	62	38	155	61	110	161	214	238	43	114
DPPA5_13721	0	0	6	10	3	7	4	8	6	0	0	10	4	3	8	3	0	8	4	4	16	0	22	3	5	0
KLK2_13727	0	3	3	5	0	0	0	0	0	4	0	0	0	1	5	0	0	4	0	0	0	0	0	9	0	0
KRT6A_13729	4	0	6	0	4	1	1	0	0	2	7	8	0	2	0	7	0	5	0	0	0	3	5	7	2	7
PTPRM_13744	80	77	55	48	86	55	53	66	78	79	187	61	42	44	72	46	23	39	35	15	14	69	115	57	24	37
FCGR3A_13772	0	0	0	0	0	0	0	0	0	0	0	0	0	0	0	0	0	0	0	0	0	0	0	0	0	0
STRBP_13783	289	215	181	192	241	180	249	211	200	226	280	169	82	210	176	124	42	120	184	81	84	270	254	321	92	154
POLR2H_13796	94	87	111	90	130	113	134	142	56	66	60	74	10	32	168	108	11	18	63	28	43	87	110	22	22	79
PPM1B_13805	106	88	59	37	33	78	52	93	67	69	146	115	18	74	65	66	35	54	50	29	36	36	61	44	42	39
SCN2A_13807	59	39	49	51	37	53	45	31	28	58	75	37	16	26	35	47	1	28	34	15	0	35	40	33	30	40
CREM_13826	31	20	42	41	54	58	31	29	28	7	82	42	13	34	30	30	10	16	52	9	63	56	85	15	41	20
CLEC7A_13828	2	4	1	8	0	1	0	4	0	0	0	5	0	0	2	0	0	0	5	4	0	6	0	0	0	10
TRAT1_13833	1	0	3	2	5	0	0	1	3	0	10	0	2	2	5	4	0	0	7	0	0	0	3	5	16	9
AMY2A_13847	45	53	48	43	32	36	24	51	19	46	27	55	15	32	69	14	1	39	30	11	11	10	50	22	16	26
BSCL2_13859	5	22	25	11	17	2	12	12	17	3	5	15	5	4	22	20	21	10	4	0	6	1	0	5	3	9
TREM1_13872	2	0	3	6	0	1	3	6	3	12	0	1	0	6	0	1	5	16	0	6	0	8	0	0	0	0
TIMP1_13877	33	24	23	15	34	39	33	54	32	30	37	15	17	21	17	22	3	2	26	8	20	35	7	30	10	14
WDR72_13887	1	12	1	7	9	2	1	0	2	0	0	1	10	5	3	0	0	0	0	1	0	0	1	0	0	0
CD52_13919	1	8	0	4	3	0	7	0	0	3	5	3	1	7	1	15	0	4	0	0	0	0	0	0	0	0
SLC1A3_13929	382	256	190	182	218	232	180	183	135	335	517	316	60	289	239	36	19	129	425	103	98	286	522	334	107	221
PF4_13958	0	5	3	0	0	2	0	0	0	0	0	0	0	0	2	4	1	4	1	0	0	4	3	6	0	0
LTB_13964	4	3	0	0	0	0	10	0	0	0	0	0	1	0	8	0	0	6	1	0	0	0	0	0	8	1
MUC3A_13976	7	10	2	0	0	0	0	4	5	6	0	8	0	5	4	5	0	7	0	0	0	0	0	0	0	5
ACHE_13991	450	348	286	257	335	386	334	353	258	494	546	457	174	306	313	146	94	87	354	197	257	462	520	390	171	474
CD163_14001	0	4	0	0	8	0	8	0	7	0	0	2	0	0	2	5	0	0	2	0	0	4	0	0	4	4
AIFM2_14009	14	13	11	4	13	5	17	9	1	8	7	14	5	3	8	16	0	8	16	9	10	0	14	4	7	14
TMC5_14015	0	0	0	4	0	0	0	0	0	0	0	0	0	0	0	1	0	0	0	0	0	0	0	0	0	0
HSPA5_14023	162	226	165	133	202	218	243	367	179	119	120	171	43	172	169	463	274	153	101	33	84	134	166	79	42	116
FSTL3_14058	0	3	7	0	5	0	0	7	0	0	0	4	0	0	1	6	1	5	0	0	0	2	0	4	0	0
TUBB2A_14065	1453	797	667	580	709	931	829	755	573	1279	2573	863	283	939	842	400	169	290	751	328	373	1249	2313	1406	360	1015
TNFRSF1B_14069	0	0	0	0	0	0	0	0	0	0	0	0	0	0	0	0	0	0	0	0	0	0	0	0	0	0
PECAM1_14079	0	1	1	0	0	3	0	0	4	0	0	0	0	0	0	0	0	0	0	0	0	0	0	0	0	0
RIPK3_14085	0	7	8	0	0	0	1	0	0	0	0	0	0	2	0	0	0	0	1	0	0	0	0	1	0	0
RAD54L_14089	11	20	21	8	25	14	9	21	8	16	13	26	14	8	11	17	0	3	5	2	1	6	10	2	6	6
PPP1R15A_14098	1664	2158	1889	1278	2405	2518	2908	3746	1700	1266	969	1828	513	1522	2024	2683	1261	1257	1189	323	554	1372	1248	1136	407	976
SLC7A11_14100	2	2	4	0	7	4	0	1	5	7	11	13	0	0	0	0	19	8	2	2	9	3	4	3	2	3
FAM96A_14110	628	664	978	479	819	1004	788	823	693	403	429	1101	390	971	759	436	283	435	240	147	313	684	548	585	278	658
NSG1_14124	5	5	7	22	6	8	8	4	15	10	8	12	0	6	1	0	2	3	12	0	4	8	6	10	2	10
NDUFA4_14125	134	72	56	94	67	71	70	82	66	151	197	79	62	62	40	71	18	71	102	42	81	105	166	180	62	60
ZNF367_14143	31	55	23	41	30	43	57	57	25	38	30	63	3	14	28	17	5	7	34	18	8	30	30	16	5	16
ATRX_14146	96	159	82	122	119	95	94	126	113	72	143	154	58	103	113	93	59	85	176	33	49	48	141	84	58	102
FCRLA_14150	0	3	5	0	15	0	0	6	0	4	0	0	0	0	4	15	0	0	0	0	0	1	1	3	0	0
SLC2A1_14159	46	66	16	46	35	65	18	59	86	78	104	30	8	14	27	29	16	26	35	44	15	61	59	54	38	48
ZWINT_14161	2	2	1	6	0	3	6	9	2	4	3	11	10	1	5	8	0	7	12	0	8	3	27	18	0	0
AMACR_14170	6	3	6	0	7	6	8	4	17	0	8	5	2	2	4	5	4	8	0	0	0	0	5	4	10	5
CD34_14176	6	8	0	0	0	0	1	8	9	0	0	1	0	10	6	0	0	0	3	2	0	2	0	0	6	0
MBP_14178	9	7	6	8	9	2	0	3	0	6	2	7	0	0	3	7	15	6	0	2	0	4	5	0	0	4
GREB1_14205	64	73	30	41	61	52	106	93	75	95	140	37	26	38	69	50	42	13	70	20	23	45	50	16	28	57
ANXA5_14212	156	107	118	105	54	122	115	104	80	101	82	53	32	52	75	81	34	53	165	29	47	86	141	77	41	74
C2CD5_14220	62	63	43	25	47	76	74	70	20	96	117	70	19	47	83	12	15	15	52	9	21	59	97	49	14	70
EIF3D_14221	12	7	11	2	12	7	5	16	16	14	25	17	1	1	11	13	20	18	29	7	4	21	0	11	11	7
EIF3A_14222	111	88	41	74	121	60	103	104	45	64	59	57	16	55	52	146	80	60	70	32	32	80	78	73	31	58
ATP1A2_14227	1	3	3	0	0	1	0	3	0	0	2	0	0	0	0	0	0	0	0	1	1	7	0	10	0	0
CCR2_14230	0	0	8	0	3	5	5	0	0	0	11	2	0	0	3	12	0	0	0	0	0	0	0	0	0	10
RCSD1_14231	9	7	4	5	7	4	1	4	5	0	11	3	6	0	0	9	0	9	3	0	0	0	0	3	4	14
SCGB3A1_14232	8	3	0	0	0	0	1	4	0	5	0	8	2	4	5	3	1	0	1	1	0	0	0	0	0	7
CENPK_14270	177	200	240	96	232	205	199	251	194	103	188	199	31	160	225	42	27	85	188	56	73	243	189	154	78	98
POLE3_14273	129	114	87	114	145	133	100	235	114	89	125	110	51	96	110	136	65	97	151	53	67	104	163	88	49	95
LMO1_14295	14	13	0	7	8	8	9	0	0	0	2	7	0	5	2	0	7	0	4	0	0	15	10	8	0	1
CHKA_14315	305	254	166	155	244	265	294	265	228	216	376	259	101	174	269	165	37	118	228	42	120	201	274	214	76	183
CCDC80_14320	13	1	18	21	10	9	16	9	2	11	29	20	35	16	19	4	10	17	23	8	12	19	5	11	19	7
CXCL8_14324	2	5	1	6	7	7	2	5	8	0	0	2	1	5	0	4	23	10	4	1	0	7	0	7	5	0
IL4_14330	0	14	6	3	8	5	2	5	0	0	5	0	0	4	2	0	0	0	0	0	0	0	16	0	0	0
BAK1_14344	0	1	15	1	7	0	4	1	5	6	2	5	5	7	14	0	0	2	4	0	0	3	8	0	0	0
ABCB10_14348	25	13	10	2	13	3	16	43	29	5	30	22	4	12	11	9	9	1	5	5	17	12	26	13	16	12
ATP6AP1_14351	180	176	112	107	90	119	132	105	131	209	303	127	52	148	109	106	21	55	239	36	50	111	187	144	61	117
OTX2_14359	0	0	0	0	2	0	1	10	0	0	0	0	2	2	3	0	7	1	0	0	0	0	0	0	0	0
GIN1_14366	11	2	4	8	0	0	0	7	0	0	0	18	0	6	21	17	5	11	3	0	1	13	14	7	0	2
EPS15_14377	293	221	216	192	217	236	243	199	147	271	326	337	142	208	213	164	81	93	437	71	127	256	464	374	137	185
ATG4C_14397	63	39	27	13	43	30	21	36	31	32	45	10	23	27	62	20	8	7	64	21	2	95	41	60	19	38
CYP2B6_14401	4	1	8	0	11	0	0	4	11	3	10	11	0	10	4	5	1	14	0	5	4	4	0	0	0	0
PLAGL1_14406	4	14	22	0	14	4	25	1	22	4	0	6	0	0	10	12	4	10	12	4	6	9	5	4	0	0
JAML_14411	8	2	3	0	4	0	3	2	11	0	0	3	0	0	0	0	7	20	3	0	5	0	0	0	0	0
CYP2A7_14419	3	5	6	4	7	4	0	3	0	5	0	0	0	1	4	8	7	12	1	5	0	0	11	8	8	0
VTN_14427	5	1	2	3	5	4	15	4	10	3	13	20	5	0	4	12	0	2	2	0	0	0	0	0	0	0
TCL1A_14440	3	0	3	5	9	1	0	1	5	3	0	2	0	7	0	9	0	13	3	0	0	0	0	10	0	5
CCL11_14453	1	0	2	9	11	4	0	1	1	0	0	4	0	8	6	13	0	4	9	0	8	0	0	0	11	3
GPR89B_14463	47	39	38	53	54	46	44	83	82	56	120	85	22	40	65	65	39	47	36	16	23	68	41	32	16	5
IL13_14468	0	0	0	0	5	1	0	2	0	0	0	2	0	0	4	0	0	0	0	0	0	0	0	0	2	0
LMO3_14482	32	50	22	52	57	26	35	26	19	48	78	27	26	24	31	21	6	39	39	24	1	14	48	21	54	54
PINK1_14500	508	430	545	386	497	510	510	538	471	457	545	669	279	544	469	262	245	272	363	123	212	391	440	487	273	428
HDAC9_14516	6	4	4	0	9	3	0	5	0	0	9	12	0	12	0	0	0	0	0	0	0	8	5	0	0	12
PRKG1_14530	43	50	16	3	40	43	55	76	19	22	13	77	9	3	67	20	30	16	23	7	12	20	44	27	5	43
PLPPR4_14532	13	0	8	7	7	4	0	2	0	0	0	0	0	2	0	0	1	4	7	0	0	0	0	0	0	6
HIST1H1E_14544	11964	18390	10803	22739	17706	14225	14363	20520	18674	14695	17932	10090	2257	5883	14219	15553	6949	11681	4493	2722	3435	9253	7870	6690	3572	7105
PRKAB1_14557	74	38	35	39	48	34	36	53	42	93	101	43	16	21	33	45	23	16	79	30	36	78	64	66	47	37
MS4A1_14568	9	4	3	0	7	0	9	8	17	0	3	6	10	9	2	0	3	4	2	0	0	5	6	0	0	2
GSTA4_14580	0	0	7	0	0	0	0	0	5	0	0	0	0	9	0	0	4	0	0	0	0	0	2	4	0	0
SRD5A1_14585	249	176	193	178	143	188	149	145	75	237	325	148	54	204	141	113	59	61	258	60	65	229	253	254	74	203
SST_14586	163	97	107	108	120	154	153	143	81	125	145	117	51	123	120	117	38	32	100	15	39	221	224	217	76	89
PRC1_14588	44	38	50	28	54	32	32	59	29	37	41	14	6	34	32	25	2	11	23	13	0	56	43	27	23	22
EFNA1_14597	122	106	80	44	107	110	97	165	59	47	56	87	51	70	101	63	23	36	43	44	35	79	63	54	33	66
FMO3_14602	4	8	4	0	2	5	0	4	0	2	0	3	0	3	0	2	0	3	0	3	0	0	0	2	5	0
INSC_14616	0	3	0	0	0	0	0	0	0	0	0	0	0	3	1	0	0	6	0	2	0	7	9	0	3	0
VGLL1_14626	3	0	1	16	1	0	0	6	6	0	10	5	0	4	0	8	0	15	0	0	1	6	9	2	1	8
LEF1_14627	6	8	2	0	3	9	7	10	0	7	1	0	0	0	0	10	0	19	4	1	0	0	8	2	0	0
ATP6V1F_14631	2788	2249	2129	1762	2157	2618	2433	2760	1641	2261	3409	2308	996	2047	1817	1308	990	1000	2292	866	1323	2849	3217	3388	1056	2136
PLAT_14643	2	4	0	0	0	0	0	3	2	4	0	6	0	4	2	0	0	3	0	2	5	0	2	0	0	0
ELMOD1_14644	51	59	63	33	57	43	64	53	22	46	105	79	9	71	59	44	3	32	48	20	0	46	67	86	19	56
P2RY10_14651	8	5	1	0	6	1	1	5	0	0	5	0	4	9	0	1	0	0	3	0	14	0	0	0	0	3
TM4SF4_14668	1	0	0	0	4	0	0	1	0	2	0	7	5	2	1	0	0	10	0	0	0	0	11	0	0	0
UPK1B_14681	11	0	2	3	0	0	5	0	0	0	0	0	0	6	4	4	2	0	0	0	0	0	4	0	7	0
ARNT_14705	64	120	74	20	62	69	68	89	56	84	72	56	12	22	100	28	22	13	42	13	17	52	95	46	13	34
KIF23_14714	57	43	24	21	16	42	29	25	38	17	50	3	9	30	17	15	5	26	38	16	31	39	24	19	18	15
LRRFIP2_14725	5	0	2	0	4	12	5	14	6	6	5	2	0	17	8	1	2	5	9	0	7	2	13	6	0	1
PIK3AP1_14739	0	0	0	3	0	5	0	3	4	3	0	4	6	0	0	3	6	0	0	0	3	0	6	13	5	0
PEG3_14757	0	3	0	15	15	4	3	4	11	0	6	0	0	0	0	0	0	3	0	0	0	0	5	0	0	0
SLC25A6_14758	765	557	487	584	572	587	600	733	522	601	766	500	140	513	405	518	350	423	435	154	223	534	643	633	228	441
SLCO1B1_14765	1	0	0	2	0	0	3	0	8	0	0	0	0	0	0	0	9	0	0	0	0	0	0	0	7	0
SLC38A1_14804	862	658	621	439	508	687	589	732	607	608	957	665	300	663	563	370	206	320	684	226	256	602	785	561	187	507
CA9_14814	4	4	0	9	3	0	5	0	0	0	0	0	4	5	3	10	0	3	0	11	4	0	0	0	5	14
DMRTA1_14819	2	22	8	4	3	12	0	6	3	4	0	5	0	0	13	6	14	9	6	2	0	13	24	0	3	5
NOD2_14820	2	1	10	1	7	3	8	8	3	4	7	3	8	1	3	19	16	0	2	0	0	10	0	10	0	6
TINAGL1_14822	4	2	4	13	3	1	9	4	3	5	4	2	1	20	2	5	3	6	0	0	4	1	4	6	8	3
PPA1_14828	45	57	58	57	37	51	69	79	61	89	99	77	34	53	75	46	34	37	208	16	57	37	109	87	29	73
FAM83D_14832	15	6	5	5	6	0	1	3	0	0	0	8	6	5	5	18	1	4	14	3	0	1	10	4	8	15
EEF1B2_14833	300	311	312	204	305	322	281	287	200	268	312	316	230	264	149	259	125	235	505	109	105	345	410	314	155	164
ACTA2_14836	81	82	97	177	141	95	93	109	101	97	268	76	83	100	87	157	91	86	70	58	43	71	121	68	92	115
GALNT3_14859	6	28	13	6	18	14	7	24	0	15	11	19	2	10	14	13	0	49	5	11	2	23	35	11	9	11
GOLGA2_14861	89	103	37	89	81	81	92	144	91	55	105	51	13	40	54	73	43	34	28	18	25	46	60	62	30	77
SBSPON_14886	7	16	28	7	2	4	12	5	18	3	7	7	0	3	3	7	0	9	1	0	0	2	0	1	0	1
LSS_14888	137	104	117	93	126	157	127	121	113	119	103	82	53	125	129	86	19	57	12	4	19	79	80	77	7	77
CARS_14910	220	284	190	393	315	258	466	689	527	361	273	158	88	103	308	549	293	323	138	81	66	102	155	161	101	114
SCN10A_14912	6	7	2	2	0	0	7	0	0	0	7	1	0	0	0	0	21	11	4	0	0	0	2	0	0	2
ANK1_14922	1	0	6	16	4	0	0	2	5	0	6	6	0	1	2	4	0	20	7	2	0	0	1	4	7	3
TNC_14940	55	51	31	35	36	52	34	27	66	66	49	40	38	47	20	41	29	11	66	26	3	77	41	35	13	32
IARS_14941	4	4	4	15	4	16	12	3	4	6	5	8	22	14	0	13	2	0	8	0	0	6	2	13	6	4
ID3_14942	12	14	4	16	15	4	6	4	0	0	20	5	3	13	6	7	2	12	11	0	0	8	1	8	12	1
ID1_14943	1989	2272	2562	1755	2728	2718	2224	1879	1877	2119	1919	2790	815	1966	1729	627	340	821	1194	783	1263	2234	1811	1826	869	1979
SLA_14953	10	4	2	0	0	0	0	2	0	0	0	0	0	0	3	7	0	6	0	0	0	4	0	3	0	0
IL23A_14962	0	5	1	4	4	7	3	9	3	0	5	13	0	14	16	13	8	4	1	5	12	1	0	4	2	8
LGALS1_14971	0	0	5	0	6	2	0	1	3	0	0	0	0	3	0	0	2	0	0	0	0	0	0	0	0	0
RPL15_14976	14632	11243	13679	7508	12450	13387	11998	12175	7788	8131	9579	13731	4688	11851	9702	5755	3634	4230	10485	3088	4513	11935	14439	14070	4341	10482
ITGB3_15012	11	0	0	0	11	0	0	3	2	0	3	3	4	5	10	0	0	1	0	0	0	0	4	0	0	0
CFL2_15015	39	52	74	18	64	58	88	99	19	20	16	23	12	26	70	36	10	20	36	8	14	36	26	25	9	51
HSF2_15018	44	53	57	90	86	71	50	58	86	49	99	35	22	54	38	26	34	17	56	42	52	45	76	73	14	28
MSL2_15027	21	14	4	5	6	9	1	22	15	3	20	12	0	0	0	5	10	12	3	4	0	5	1	0	5	6
HSPB8_15039	124	57	81	50	82	102	67	100	88	100	49	81	47	74	89	44	22	44	81	22	32	84	67	108	15	81
CBWD5_15051	34	42	45	46	28	47	38	29	19	38	56	20	11	10	40	27	14	24	4	9	3	24	37	3	27	19
LHCGR_15074	2	0	12	5	18	0	0	2	0	0	6	2	0	12	4	0	6	9	1	5	0	6	1	3	0	0
GDF7_15077	2	8	2	0	20	4	0	7	11	3	14	11	1	3	13	5	0	21	1	5	12	0	2	1	0	0
GZMK_15088	4	0	3	4	2	0	2	2	0	7	0	2	0	0	0	2	0	12	0	0	0	0	2	0	0	1
SLC30A3_15096	3	7	1	6	5	0	4	4	0	0	0	7	2	5	0	14	0	0	11	3	0	1	0	0	1	4
HGF_15098	1	0	0	0	0	0	0	0	0	5	0	0	0	0	0	0	0	0	3	0	0	0	0	0	5	0
CD27_15100	0	2	10	9	2	0	0	0	10	0	0	4	2	0	4	0	0	9	0	1	0	0	0	4	0	0
LRRC34_15131	0	0	3	0	8	0	10	1	2	0	0	3	5	2	3	6	0	0	0	0	3	4	0	5	0	0
CYP4B1_15139	2	0	4	0	0	0	23	0	6	0	11	2	0	5	2	7	0	3	1	0	0	0	0	0	0	13
CYP4A11_15140	6	0	0	2	3	0	0	0	0	0	0	5	0	8	0	0	0	0	2	0	0	3	0	0	0	0
PTGER1_15145	0	0	1	7	0	2	4	4	0	10	0	0	8	4	1	11	0	10	3	1	0	3	13	0	0	8
CYP2C8_15146	8	9	20	0	5	0	8	0	0	9	0	6	0	8	0	0	0	0	0	1	0	3	8	8	0	0
CYP2C18_15147	3	0	3	0	0	3	0	3	0	0	5	0	7	2	0	2	0	0	0	1	0	0	7	2	0	2
CYP2F1_15149	0	7	6	0	0	5	3	4	2	0	2	1	0	6	0	3	4	0	2	0	0	10	0	4	0	4
STIL_15150	9	4	4	4	10	0	4	0	0	7	3	0	0	0	5	4	7	0	0	2	0	1	10	9	0	0
EI24_15156	224	214	150	127	196	234	183	239	97	156	220	225	113	199	229	108	95	95	76	79	68	277	327	266	90	168
TF_15172	1	11	13	5	9	5	7	12	0	1	0	3	0	9	3	1	0	4	5	4	5	0	9	5	0	3
UGT2A3_15183	1	6	5	0	9	6	8	2	3	0	4	0	3	0	0	0	6	6	0	0	0	3	2	0	0	0
PARP14_15187	10	12	10	0	13	1	3	0	7	0	0	5	0	9	0	4	0	6	3	0	0	1	0	5	6	1
DENND3_15196	4	4	1	1	2	1	3	5	3	4	4	4	1	2	1	1	0	5	3	1	1	1	3	3	0	1
ZNF555_15210	130	92	86	58	72	112	65	118	84	72	163	54	28	73	70	39	39	35	64	39	31	97	143	90	22	76
CMPK2_15212	3	12	4	0	21	2	14	4	18	3	12	12	0	0	3	13	4	0	0	2	6	4	12	7	0	6
IDH3A_15224	413	317	305	168	341	347	295	311	184	285	431	362	103	332	268	146	105	138	386	79	89	300	478	334	167	231
ABCA8_15229	1	0	0	2	5	0	8	4	2	0	0	0	0	2	2	0	3	5	0	0	0	0	1	0	0	0
ARIH2_15230	254	227	260	183	250	218	225	256	167	195	326	207	90	154	199	104	77	105	539	107	119	163	326	182	114	127
AP3M1_15244	1083	977	861	783	840	1008	945	953	660	971	1314	964	369	615	806	420	174	271	784	380	668	1042	927	887	528	851
SLC51A_15250	0	2	4	0	0	0	0	0	0	0	0	4	0	0	0	0	0	0	0	0	0	0	0	0	0	0
C16orf72_15264	167	154	92	180	128	178	103	204	117	195	373	141	94	59	99	131	35	78	142	37	38	134	222	84	74	147
MSX1_15282	4	7	8	7	1	0	0	0	0	5	8	6	0	5	8	12	0	6	0	0	0	0	11	1	0	0
DHRS2_15289	17	12	2	12	0	10	4	5	0	12	18	6	6	7	3	0	0	0	18	3	9	11	8	20	6	19
DPP10_15296	20	39	19	30	68	23	33	36	26	60	74	30	23	52	51	37	5	34	16	13	8	35	48	45	12	21
CAV2_15304	15	23	10	3	6	17	16	16	3	8	2	4	12	7	20	16	0	23	3	0	2	5	0	0	7	0
CMTM2_15310	0	0	8	1	0	0	10	0	0	0	3	7	0	0	0	0	0	1	1	0	0	0	0	11	0	0
CLDN1_15316	4	6	4	0	1	1	11	3	0	2	2	1	2	0	0	3	0	11	0	0	0	1	4	1	0	6
ASB5_15332	0	1	0	0	0	0	0	3	3	0	0	3	0	0	0	0	0	5	0	0	0	5	0	0	0	0
OLFML2A_15337	8	30	10	11	5	16	11	7	6	7	4	9	11	2	10	2	2	17	15	0	0	10	27	2	8	10
KCTD9_15339	13	8	18	26	23	9	36	41	3	13	19	18	5	27	6	35	16	31	10	5	0	19	9	0	9	5
BNC2_15341	2	5	0	2	7	0	0	7	4	0	4	5	0	4	0	1	0	0	5	0	0	4	0	0	0	14
ERO1B_15346	50	41	47	2	36	23	39	67	11	44	47	29	14	12	47	33	16	9	45	36	10	14	62	32	15	21
GDI2_15353	573	464	325	254	437	458	423	542	451	573	518	417	299	339	306	376	161	274	739	168	210	562	515	498	163	287
MAP1LC3B_15391	1966	1647	1894	1909	2026	1950	2335	2826	2206	1856	2868	2052	1088	1714	1536	1946	996	1287	2635	719	1281	1543	2318	1700	1004	1456
AR_15392	13	0	5	2	0	10	6	0	9	0	15	4	6	2	3	3	10	5	2	5	0	0	7	0	0	3
HOXD10_15423	6	0	0	0	1	0	21	0	0	1	0	0	0	3	3	0	0	0	0	0	0	8	0	3	5	0
S100A16_15424	2	0	1	1	0	0	0	0	0	0	0	0	11	0	3	0	0	0	12	0	0	0	0	6	0	0
SEMA3A_15425	34	24	38	39	20	23	16	32	43	47	45	32	30	27	14	22	13	15	50	27	19	28	58	70	22	36
HOXB1_15430	4	9	1	0	8	4	10	8	2	0	10	5	0	1	3	17	0	9	0	0	0	0	0	2	0	0
HOXB3_15432	54	97	39	41	71	52	52	44	53	84	63	45	20	41	36	12	11	23	44	25	28	66	66	33	12	36
C5orf49_15445	1	0	9	7	5	0	0	3	0	0	0	0	0	2	0	3	7	4	6	0	0	0	0	0	6	6
ONECUT1_15460	52	37	27	20	30	21	24	25	2	40	46	29	0	9	15	27	7	9	22	13	24	23	12	23	0	16
PTX3_15463	210	158	195	137	206	274	289	291	171	151	132	202	51	113	208	147	70	122	209	26	47	156	171	121	49	112
AP1M2_15493	0	10	0	10	4	2	0	0	0	0	0	3	0	0	0	0	0	0	0	1	0	0	0	4	0	0
FBXO22_15494	26	18	8	28	20	14	10	14	39	41	22	16	1	23	4	24	17	5	11	6	5	14	10	18	7	8
PEX3_15508	67	82	86	64	85	55	87	76	86	84	114	131	45	73	45	18	22	34	73	7	48	80	95	85	11	67
RARA_15510	15	18	11	25	20	20	23	15	2	21	11	7	1	5	16	10	8	28	23	3	6	15	33	12	1	3
TRAF1_15516	4	5	6	4	13	6	22	13	15	0	6	15	0	8	20	14	0	8	11	4	5	0	7	5	1	1
BRD2_15535	40	19	28	50	37	51	37	64	27	59	39	35	16	39	48	72	14	43	27	6	14	26	22	43	12	14
PSCA_15536	1	3	0	5	8	3	0	2	0	0	0	1	0	2	2	0	0	1	0	0	0	0	1	0	0	7
CLU_15548	6	8	16	7	12	11	19	22	30	14	42	26	8	28	18	17	22	23	27	6	20	0	26	28	22	19
PRKCDBP_15553	3	3	3	0	9	0	0	5	3	1	0	2	4	2	10	21	0	0	2	0	0	0	0	15	0	0
CDH10_15582	107	87	91	58	88	103	103	96	37	86	111	134	51	122	145	30	28	28	58	37	24	87	149	141	41	61
GSC_15588	3	7	2	0	3	0	0	0	0	6	5	6	0	0	4	1	5	0	2	0	0	7	0	0	0	0
FOLH1B_15606	3	0	8	1	0	0	6	0	0	4	3	0	3	9	3	6	3	10	1	0	0	6	6	0	0	0
JKAMP_15608	23	21	18	32	14	12	4	24	25	23	59	48	4	30	11	19	24	17	31	21	29	11	50	9	8	18
CRY1_15619	245	160	131	67	232	203	234	278	115	165	160	197	70	140	188	169	59	68	108	50	68	237	153	142	65	109
IL2RG_15624	2	0	0	0	0	0	0	0	3	0	0	5	0	0	2	0	0	0	0	0	0	0	1	0	0	0
TIMM23B_15627	6	9	6	18	21	10	3	9	8	12	4	5	0	5	10	4	2	2	26	7	6	6	6	17	0	9
WNT4_15630	200	238	206	142	249	238	194	216	122	195	253	193	58	249	127	82	32	73	139	53	91	135	215	172	79	251
SOCS3_15641	11	8	3	10	24	12	5	25	0	13	7	5	0	6	4	8	9	16	0	2	0	11	0	7	9	0
RMI1_15666	31	13	25	21	15	10	17	16	33	31	53	14	8	14	13	34	21	22	16	14	5	5	35	29	11	8
PIK3R1_15690	104	67	73	91	74	104	74	54	78	93	224	119	28	72	94	38	48	63	108	18	47	101	83	92	20	66
TCF4_15698	39	27	55	11	22	25	19	27	15	29	45	34	5	47	37	23	0	15	51	11	12	38	35	7	15	37
YWHAB_15704	3145	5119	4613	2286	4901	4527	4537	4978	2843	2302	2774	5739	1724	3692	5105	3266	1782	2094	1928	937	1458	2259	2804	2775	1385	3188
MTNR1B_15721	0	3	3	0	1	0	12	0	8	3	3	15	0	0	5	2	0	5	0	0	4	5	0	0	8	2
CXCL6_15723	0	6	19	0	0	0	0	2	0	0	7	2	0	16	13	8	0	0	0	0	1	0	0	1	6	0
APBA1_15724	523	304	332	266	365	461	322	429	174	415	537	378	117	282	411	188	157	106	287	84	134	400	522	415	78	308
TACC3_15729	60	51	29	42	63	68	39	32	44	29	17	9	15	42	19	21	14	3	24	8	16	54	54	26	34	22
CXCL5_15735	14	5	3	9	10	4	3	16	19	3	0	9	29	2	7	12	15	2	13	3	15	2	21	15	14	7
TOPORS_15752	26	31	23	24	23	8	18	21	41	25	13	14	9	26	21	56	5	13	20	0	7	9	12	3	14	10
CPS1_15784	6	5	7	9	0	2	0	0	3	9	9	7	0	5	1	1	0	0	3	0	0	1	3	0	0	0
TSLP_15791	0	5	3	9	3	5	8	0	0	0	0	3	0	4	0	3	0	0	0	0	0	0	0	0	0	5
CASP1_15797	2	0	0	0	4	0	0	0	0	0	4	1	0	0	0	0	0	0	5	0	0	0	7	0	0	0
SEPHS2_15835	172	121	150	131	160	141	158	282	152	121	237	157	26	69	116	183	113	62	111	27	53	100	204	122	45	147
FCGR1A_15846	8	8	2	0	8	1	9	5	3	0	3	9	8	5	0	2	0	19	2	0	11	0	8	0	12	0
CRP_15847	3	3	8	2	1	1	9	2	0	0	0	0	0	0	9	0	0	4	0	0	0	0	4	0	3	0
MMP9_15866	10	2	13	6	5	2	7	11	10	0	6	24	10	8	0	11	6	11	0	3	0	5	7	0	0	0
ABCC1_15868	52	38	19	32	29	46	68	47	30	23	22	44	20	35	66	27	21	16	21	3	6	41	32	37	11	25
SYT4_15874	127	79	56	117	111	89	112	89	70	162	348	119	52	161	136	71	57	120	70	35	46	148	126	73	41	118
ALDH3A1_15891	4	0	0	0	0	0	0	3	0	0	0	0	0	0	0	3	5	13	0	0	15	3	0	3	0	6
HLA-DRB5_15922	0	0	0	0	0	1	6	0	0	0	0	0	0	0	0	0	0	0	0	3	0	0	0	0	0	0
EEF2K_15933	14	3	8	4	8	3	7	14	0	8	5	12	0	3	3	0	0	0	2	2	0	7	9	7	0	4
ARHGAP15_15992	0	0	0	0	0	0	0	0	0	0	0	0	0	0	0	0	0	0	0	1	0	0	0	0	0	0
CLDN2_15999	0	3	7	0	1	0	0	1	0	5	0	6	0	2	2	9	0	3	0	0	0	0	0	0	0	0
HOXA9_16016	8	13	10	3	0	0	4	6	0	2	2	8	2	4	0	16	0	9	0	0	0	7	7	2	8	0
DLL1_16019	218	287	233	486	357	208	306	354	385	264	333	134	51	73	236	267	104	198	102	46	92	157	104	103	70	143
VMO1_16032	2	0	2	0	2	2	3	3	0	5	6	0	0	6	2	2	0	5	1	4	5	0	6	0	4	0
ADIRF_16033	1	8	5	0	5	0	14	1	0	0	5	0	0	9	0	7	5	0	0	0	5	8	0	0	7	0
LHX8_16034	3	0	12	0	10	3	5	3	0	4	0	4	0	6	2	21	8	10	0	0	7	0	0	0	0	3
CHST13_16045	2	4	0	0	0	4	0	0	0	0	0	0	0	10	1	1	0	0	0	0	0	0	0	0	0	0
RBFOX3_16067	1	0	0	0	0	0	0	3	0	0	0	0	0	7	3	0	0	6	0	0	0	0	12	2	0	0
EPHA4_16068	14	8	14	22	10	5	3	8	9	25	49	13	0	9	20	1	4	0	14	17	5	15	3	0	18	15
BPIFB1_16071	0	10	5	0	12	0	0	0	25	2	0	0	0	3	3	4	0	0	7	0	0	0	0	3	0	5
PODXL_16080	7	6	1	0	0	4	9	5	7	0	15	5	0	2	3	5	2	3	7	0	14	2	11	20	0	7
[truncated: 1,566 more rows]
