# Supplementary material for: Integrating distribution kinetics and toxicodynamics to assess repeat dose neurotoxicity in vitro using human BrainSpheres: a case study on amiodarone
Source: Front Pharmacol. 2023 Sep 6;14:1248882. doi: 10.3389/fphar.2023.1248882 (PMC10512064; doi:10.3389/fphar.2023.1248882)
Supplement: Supplementary file 3 [file DataSheet2.XLSX]

## Sheet: metadata_UNIL01_AM
Sample ID	Experiment	Full ID	Sample type	Compound	Compound short	Compound SMILES	Substance ordered	Substance SMILES	Substance SMILES (supplier)	Concentration	Unit of concentration	Co-stimulation	Cell line	iPSC line modification	Target cell type	Common target cell type	Organ	Dimension	Sex	Change in culture condition	Exposure scenario	Exposure time (overall)	Unit of exposure time	Day of differentiation during lysis	Vehicle	Vehicle concentration	Unit of vehicle concentration	Group ID	Pairing control.1	Plate format	Biological replicate	Number of technical replicates	Plate ID BioSpyder	Well	Well row	Well column	Comments	Pairing control.2	Pairing control.3
Ad3NBS9AS481	in3UNIL01_BS_TN	in3UNIL01Ad3NBS9AS481	Treatment	Amiodarone	Amiodarone	CCCCc1oc2ccccc2c1C(=O)c1cc(I)c(OCCN(CC)CC)c(I)c1	Amiodarone hydrochloride	CCCCc1oc2ccccc2c1C(=O)c1cc(I)c(OCCN(CC)CC)c(I)c1.[Cl-].[H+]	CCCCCC1=C(C2=CC=CC=C2O1)C(=O)C3=CC(=C(C(=C3)I)OCCN(CC)CC)I.Cl	1	µM	NA	SBAD03 clone 1	unmodified	brainsperes	brainsperes	Brain	spheroid	Female	NA	0	48	h	44	DMSO	0.1	%	Ad3_Amiodarone_1µM_48	Ad3_DMSO_0µM_48	6 well (plastic)	1	1	NA	NA	NA	NA	NA	NA	NA
Ad3NBS9AS482	in3UNIL01_BS_TN	in3UNIL01Ad3NBS9AS482	Treatment	Amiodarone	Amiodarone	CCCCc1oc2ccccc2c1C(=O)c1cc(I)c(OCCN(CC)CC)c(I)c1	Amiodarone hydrochloride	CCCCc1oc2ccccc2c1C(=O)c1cc(I)c(OCCN(CC)CC)c(I)c1.[Cl-].[H+]	CCCCCC1=C(C2=CC=CC=C2O1)C(=O)C3=CC(=C(C(=C3)I)OCCN(CC)CC)I.Cl	1	µM	NA	SBAD03 clone 1	unmodified	brainsperes	brainsperes	Brain	spheroid	Female	NA	0	48	h	44	DMSO	0.1	%	Ad3_Amiodarone_1µM_48	Ad3_DMSO_0µM_48	6 well (plastic)	2	1	NA	NA	NA	NA	NA	NA	NA
Ad3NBS9AS483	in3UNIL01_BS_TN	in3UNIL01Ad3NBS9AS483	Treatment	Amiodarone	Amiodarone	CCCCc1oc2ccccc2c1C(=O)c1cc(I)c(OCCN(CC)CC)c(I)c1	Amiodarone hydrochloride	CCCCc1oc2ccccc2c1C(=O)c1cc(I)c(OCCN(CC)CC)c(I)c1.[Cl-].[H+]	CCCCCC1=C(C2=CC=CC=C2O1)C(=O)C3=CC(=C(C(=C3)I)OCCN(CC)CC)I.Cl	1	µM	NA	SBAD03 clone 1	unmodified	brainsperes	brainsperes	Brain	spheroid	Female	NA	0	48	h	44	DMSO	0.1	%	Ad3_Amiodarone_1µM_48	Ad3_DMSO_0µM_48	6 well (plastic)	3	1	NA	NA	NA	NA	NA	NA	NA
Ad3NBS9BS481	in3UNIL01_BS_TN	in3UNIL01Ad3NBS9BS481	Treatment	Amiodarone	Amiodarone	CCCCc1oc2ccccc2c1C(=O)c1cc(I)c(OCCN(CC)CC)c(I)c1	Amiodarone hydrochloride	CCCCc1oc2ccccc2c1C(=O)c1cc(I)c(OCCN(CC)CC)c(I)c1.[Cl-].[H+]	CCCCCC1=C(C2=CC=CC=C2O1)C(=O)C3=CC(=C(C(=C3)I)OCCN(CC)CC)I.Cl	2	µM	NA	SBAD03 clone 1	unmodified	brainsperes	brainsperes	Brain	spheroid	Female	NA	0	48	h	44	DMSO	0.1	%	Ad3_Amiodarone_2µM_48	Ad3_DMSO_0µM_48	6 well (plastic)	1	1	NA	NA	NA	NA	NA	NA	NA
Ad3NBS9BS482	in3UNIL01_BS_TN	in3UNIL01Ad3NBS9BS482	Treatment	Amiodarone	Amiodarone	CCCCc1oc2ccccc2c1C(=O)c1cc(I)c(OCCN(CC)CC)c(I)c1	Amiodarone hydrochloride	CCCCc1oc2ccccc2c1C(=O)c1cc(I)c(OCCN(CC)CC)c(I)c1.[Cl-].[H+]	CCCCCC1=C(C2=CC=CC=C2O1)C(=O)C3=CC(=C(C(=C3)I)OCCN(CC)CC)I.Cl	2	µM	NA	SBAD03 clone 1	unmodified	brainsperes	brainsperes	Brain	spheroid	Female	NA	0	48	h	44	DMSO	0.1	%	Ad3_Amiodarone_2µM_48	Ad3_DMSO_0µM_48	6 well (plastic)	2	1	NA	NA	NA	NA	NA	NA	NA
Ad3NBS9BS483	in3UNIL01_BS_TN	in3UNIL01Ad3NBS9BS483	Treatment	Amiodarone	Amiodarone	CCCCc1oc2ccccc2c1C(=O)c1cc(I)c(OCCN(CC)CC)c(I)c1	Amiodarone hydrochloride	CCCCc1oc2ccccc2c1C(=O)c1cc(I)c(OCCN(CC)CC)c(I)c1.[Cl-].[H+]	CCCCCC1=C(C2=CC=CC=C2O1)C(=O)C3=CC(=C(C(=C3)I)OCCN(CC)CC)I.Cl	2	µM	NA	SBAD03 clone 1	unmodified	brainsperes	brainsperes	Brain	spheroid	Female	NA	0	48	h	44	DMSO	0.1	%	Ad3_Amiodarone_2µM_48	Ad3_DMSO_0µM_48	6 well (plastic)	3	1	NA	NA	NA	NA	NA	NA	NA
Ad3NBS9CS481	in3UNIL01_BS_TN	in3UNIL01Ad3NBS9CS481	Treatment	Amiodarone	Amiodarone	CCCCc1oc2ccccc2c1C(=O)c1cc(I)c(OCCN(CC)CC)c(I)c1	Amiodarone hydrochloride	CCCCc1oc2ccccc2c1C(=O)c1cc(I)c(OCCN(CC)CC)c(I)c1.[Cl-].[H+]	CCCCCC1=C(C2=CC=CC=C2O1)C(=O)C3=CC(=C(C(=C3)I)OCCN(CC)CC)I.Cl	3	µM	NA	SBAD03 clone 1	unmodified	brainsperes	brainsperes	Brain	spheroid	Female	NA	0	48	h	44	DMSO	0.1	%	Ad3_Amiodarone_3µM_48	Ad3_DMSO_0µM_48	6 well (plastic)	1	1	NA	NA	NA	NA	NA	NA	NA
Ad3NBS9CS482	in3UNIL01_BS_TN	in3UNIL01Ad3NBS9CS482	Treatment	Amiodarone	Amiodarone	CCCCc1oc2ccccc2c1C(=O)c1cc(I)c(OCCN(CC)CC)c(I)c1	Amiodarone hydrochloride	CCCCc1oc2ccccc2c1C(=O)c1cc(I)c(OCCN(CC)CC)c(I)c1.[Cl-].[H+]	CCCCCC1=C(C2=CC=CC=C2O1)C(=O)C3=CC(=C(C(=C3)I)OCCN(CC)CC)I.Cl	3	µM	NA	SBAD03 clone 1	unmodified	brainsperes	brainsperes	Brain	spheroid	Female	NA	0	48	h	44	DMSO	0.1	%	Ad3_Amiodarone_3µM_48	Ad3_DMSO_0µM_48	6 well (plastic)	2	1	NA	NA	NA	NA	NA	NA	NA
Ad3NBS9CS483	in3UNIL01_BS_TN	in3UNIL01Ad3NBS9CS483	Treatment	Amiodarone	Amiodarone	CCCCc1oc2ccccc2c1C(=O)c1cc(I)c(OCCN(CC)CC)c(I)c1	Amiodarone hydrochloride	CCCCc1oc2ccccc2c1C(=O)c1cc(I)c(OCCN(CC)CC)c(I)c1.[Cl-].[H+]	CCCCCC1=C(C2=CC=CC=C2O1)C(=O)C3=CC(=C(C(=C3)I)OCCN(CC)CC)I.Cl	3	µM	NA	SBAD03 clone 1	unmodified	brainsperes	brainsperes	Brain	spheroid	Female	NA	0	48	h	44	DMSO	0.1	%	Ad3_Amiodarone_3µM_48	Ad3_DMSO_0µM_48	6 well (plastic)	3	1	NA	NA	NA	NA	NA	NA	NA
Ad3NBS9AS1w1	in3UNIL01_BS_TN	in3UNIL01Ad3NBS9AS1w1	Treatment	Amiodarone	Amiodarone	CCCCc1oc2ccccc2c1C(=O)c1cc(I)c(OCCN(CC)CC)c(I)c1	Amiodarone hydrochloride	CCCCc1oc2ccccc2c1C(=O)c1cc(I)c(OCCN(CC)CC)c(I)c1.[Cl-].[H+]	CCCCCC1=C(C2=CC=CC=C2O1)C(=O)C3=CC(=C(C(=C3)I)OCCN(CC)CC)I.Cl	1	µM	NA	SBAD03 clone 1	unmodified	brainsperes	brainsperes	Brain	spheroid	Female	NA	0, 48, 120	168	h	49	DMSO	0.1	%	Ad3_Amiodarone_1µM_168	Ad3_DMSO_0µM_168	6 well (plastic)	1	1	NA	NA	NA	NA	NA	NA	NA
Ad3NBS9AS1w2	in3UNIL01_BS_TN	in3UNIL01Ad3NBS9AS1w2	Treatment	Amiodarone	Amiodarone	CCCCc1oc2ccccc2c1C(=O)c1cc(I)c(OCCN(CC)CC)c(I)c1	Amiodarone hydrochloride	CCCCc1oc2ccccc2c1C(=O)c1cc(I)c(OCCN(CC)CC)c(I)c1.[Cl-].[H+]	CCCCCC1=C(C2=CC=CC=C2O1)C(=O)C3=CC(=C(C(=C3)I)OCCN(CC)CC)I.Cl	1	µM	NA	SBAD03 clone 1	unmodified	brainsperes	brainsperes	Brain	spheroid	Female	NA	0, 48, 120	168	h	49	DMSO	0.1	%	Ad3_Amiodarone_1µM_168	Ad3_DMSO_0µM_168	6 well (plastic)	2	1	NA	NA	NA	NA	NA	NA	NA
Ad3NBS9AS1w3	in3UNIL01_BS_TN	in3UNIL01Ad3NBS9AS1w3	Treatment	Amiodarone	Amiodarone	CCCCc1oc2ccccc2c1C(=O)c1cc(I)c(OCCN(CC)CC)c(I)c1	Amiodarone hydrochloride	CCCCc1oc2ccccc2c1C(=O)c1cc(I)c(OCCN(CC)CC)c(I)c1.[Cl-].[H+]	CCCCCC1=C(C2=CC=CC=C2O1)C(=O)C3=CC(=C(C(=C3)I)OCCN(CC)CC)I.Cl	1	µM	NA	SBAD03 clone 1	unmodified	brainsperes	brainsperes	Brain	spheroid	Female	NA	0, 48, 120	168	h	49	DMSO	0.1	%	Ad3_Amiodarone_1µM_168	Ad3_DMSO_0µM_168	6 well (plastic)	3	1	NA	NA	NA	NA	NA	NA	NA
Ad3NBS9BS1w1	in3UNIL01_BS_TN	in3UNIL01Ad3NBS9BS1w1	Treatment	Amiodarone	Amiodarone	CCCCc1oc2ccccc2c1C(=O)c1cc(I)c(OCCN(CC)CC)c(I)c1	Amiodarone hydrochloride	CCCCc1oc2ccccc2c1C(=O)c1cc(I)c(OCCN(CC)CC)c(I)c1.[Cl-].[H+]	CCCCCC1=C(C2=CC=CC=C2O1)C(=O)C3=CC(=C(C(=C3)I)OCCN(CC)CC)I.Cl	2	µM	NA	SBAD03 clone 1	unmodified	brainsperes	brainsperes	Brain	spheroid	Female	NA	0, 48, 120	168	h	49	DMSO	0.1	%	Ad3_Amiodarone_2µM_168	Ad3_DMSO_0µM_168	6 well (plastic)	1	1	NA	NA	NA	NA	NA	NA	NA
Ad3NBS9BS1w2	in3UNIL01_BS_TN	in3UNIL01Ad3NBS9BS1w2	Treatment	Amiodarone	Amiodarone	CCCCc1oc2ccccc2c1C(=O)c1cc(I)c(OCCN(CC)CC)c(I)c1	Amiodarone hydrochloride	CCCCc1oc2ccccc2c1C(=O)c1cc(I)c(OCCN(CC)CC)c(I)c1.[Cl-].[H+]	CCCCCC1=C(C2=CC=CC=C2O1)C(=O)C3=CC(=C(C(=C3)I)OCCN(CC)CC)I.Cl	2	µM	NA	SBAD03 clone 1	unmodified	brainsperes	brainsperes	Brain	spheroid	Female	NA	0, 48, 120	168	h	49	DMSO	0.1	%	Ad3_Amiodarone_2µM_168	Ad3_DMSO_0µM_168	6 well (plastic)	2	1	NA	NA	NA	NA	NA	NA	NA
Ad3NBS9BS1w3	in3UNIL01_BS_TN	in3UNIL01Ad3NBS9BS1w3	Treatment	Amiodarone	Amiodarone	CCCCc1oc2ccccc2c1C(=O)c1cc(I)c(OCCN(CC)CC)c(I)c1	Amiodarone hydrochloride	CCCCc1oc2ccccc2c1C(=O)c1cc(I)c(OCCN(CC)CC)c(I)c1.[Cl-].[H+]	CCCCCC1=C(C2=CC=CC=C2O1)C(=O)C3=CC(=C(C(=C3)I)OCCN(CC)CC)I.Cl	2	µM	NA	SBAD03 clone 1	unmodified	brainsperes	brainsperes	Brain	spheroid	Female	NA	0, 48, 120	168	h	49	DMSO	0.1	%	Ad3_Amiodarone_2µM_168	Ad3_DMSO_0µM_168	6 well (plastic)	3	1	NA	NA	NA	NA	NA	NA	NA
Ad3NBS9CS1w1	in3UNIL01_BS_TN	in3UNIL01Ad3NBS9CS1w1	Treatment	Amiodarone	Amiodarone	CCCCc1oc2ccccc2c1C(=O)c1cc(I)c(OCCN(CC)CC)c(I)c1	Amiodarone hydrochloride	CCCCc1oc2ccccc2c1C(=O)c1cc(I)c(OCCN(CC)CC)c(I)c1.[Cl-].[H+]	CCCCCC1=C(C2=CC=CC=C2O1)C(=O)C3=CC(=C(C(=C3)I)OCCN(CC)CC)I.Cl	3	µM	NA	SBAD03 clone 1	unmodified	brainsperes	brainsperes	Brain	spheroid	Female	NA	0, 48, 120	168	h	49	DMSO	0.1	%	Ad3_Amiodarone_3µM_168	Ad3_DMSO_0µM_168	6 well (plastic)	1	1	NA	NA	NA	NA	NA	NA	NA
Ad3NBS9CS1w2	in3UNIL01_BS_TN	in3UNIL01Ad3NBS9CS1w2	Treatment	Amiodarone	Amiodarone	CCCCc1oc2ccccc2c1C(=O)c1cc(I)c(OCCN(CC)CC)c(I)c1	Amiodarone hydrochloride	CCCCc1oc2ccccc2c1C(=O)c1cc(I)c(OCCN(CC)CC)c(I)c1.[Cl-].[H+]	CCCCCC1=C(C2=CC=CC=C2O1)C(=O)C3=CC(=C(C(=C3)I)OCCN(CC)CC)I.Cl	3	µM	NA	SBAD03 clone 1	unmodified	brainsperes	brainsperes	Brain	spheroid	Female	NA	0, 48, 120	168	h	49	DMSO	0.1	%	Ad3_Amiodarone_3µM_168	Ad3_DMSO_0µM_168	6 well (plastic)	2	1	NA	NA	NA	NA	NA	NA	NA
Ad3NBS9CS1w3	in3UNIL01_BS_TN	in3UNIL01Ad3NBS9CS1w3	Treatment	Amiodarone	Amiodarone	CCCCc1oc2ccccc2c1C(=O)c1cc(I)c(OCCN(CC)CC)c(I)c1	Amiodarone hydrochloride	CCCCc1oc2ccccc2c1C(=O)c1cc(I)c(OCCN(CC)CC)c(I)c1.[Cl-].[H+]	CCCCCC1=C(C2=CC=CC=C2O1)C(=O)C3=CC(=C(C(=C3)I)OCCN(CC)CC)I.Cl	3	µM	NA	SBAD03 clone 1	unmodified	brainsperes	brainsperes	Brain	spheroid	Female	NA	0, 48, 120	168	h	49	DMSO	0.1	%	Ad3_Amiodarone_3µM_168	Ad3_DMSO_0µM_168	6 well (plastic)	3	1	NA	NA	NA	NA	NA	NA	NA
Ad3NBS0AS481	in3UNIL01_BS_TN	in3UNIL01Ad3NBS0AS481	Control	NA	DMSO		NA			0	µM	NA	SBAD03 clone 1	unmodified	brainsperes	brainsperes	Brain	spheroid	Female	NA	0	48	h	44	DMSO	0.1	%	Ad3_DMSO_0µM_48	NA	6 well (plastic)	1	1	NA	NA	NA	NA	NA	NA	NA
Ad3NBS0AS482	in3UNIL01_BS_TN	in3UNIL01Ad3NBS0AS482	Control	NA	DMSO		NA			0	µM	NA	SBAD03 clone 1	unmodified	brainsperes	brainsperes	Brain	spheroid	Female	NA	0	48	h	44	DMSO	0.1	%	Ad3_DMSO_0µM_48	NA	6 well (plastic)	2	1	NA	NA	NA	NA	NA	NA	NA
Ad3NBS0AS483	in3UNIL01_BS_TN	in3UNIL01Ad3NBS0AS483	Control	NA	DMSO		NA			0	µM	NA	SBAD03 clone 1	unmodified	brainsperes	brainsperes	Brain	spheroid	Female	NA	0	48	h	44	DMSO	0.1	%	Ad3_DMSO_0µM_48	NA	6 well (plastic)	3	1	NA	NA	NA	NA	NA	NA	NA
Ad3NBS0AS484	in3UNIL01_BS_TN	in3UNIL01Ad3NBS0AS484	Control	NA	DMSO		NA			0	µM	NA	SBAD03 clone 1	unmodified	brainsperes	brainsperes	Brain	spheroid	Female	NA	0	48	h	44	DMSO	0.1	%	Ad3_DMSO_0µM_48	NA	6 well (plastic)	4	1	NA	NA	NA	NA	NA	NA	NA
Ad3NBS0BS1w1	in3UNIL01_BS_TN	in3UNIL01Ad3NBS0BS1w1	Control	NA	DMSO		NA			0	µM	NA	SBAD03 clone 1	unmodified	brainsperes	brainsperes	Brain	spheroid	Female	NA	0, 48, 120	168	h	49	DMSO	0.1	%	Ad3_DMSO_0µM_168	NA	6 well (plastic)	1	1	NA	NA	NA	NA	NA	Ad3_DMSO_0µM_48	NA
Ad3NBS0BS1w2	in3UNIL01_BS_TN	in3UNIL01Ad3NBS0BS1w2	Control	NA	DMSO		NA			0	µM	NA	SBAD03 clone 1	unmodified	brainsperes	brainsperes	Brain	spheroid	Female	NA	0, 48, 120	168	h	49	DMSO	0.1	%	Ad3_DMSO_0µM_168	NA	6 well (plastic)	2	1	NA	NA	NA	NA	NA	Ad3_DMSO_0µM_48	NA
Ad3NBS0BS1w3	in3UNIL01_BS_TN	in3UNIL01Ad3NBS0BS1w3	Control	NA	DMSO		NA			0	µM	NA	SBAD03 clone 1	unmodified	brainsperes	brainsperes	Brain	spheroid	Female	NA	0, 48, 120	168	h	49	DMSO	0.1	%	Ad3_DMSO_0µM_168	NA	6 well (plastic)	3	1	NA	NA	NA	NA	NA	Ad3_DMSO_0µM_48	NA
Ad3NBS0BS1w4	in3UNIL01_BS_TN	in3UNIL01Ad3NBS0BS1w4	Control	NA	DMSO		NA			0	µM	NA	SBAD03 clone 1	unmodified	brainsperes	brainsperes	Brain	spheroid	Female	NA	0, 48, 120	168	h	49	DMSO	0.1	%	Ad3_DMSO_0µM_168	NA	6 well (plastic)	4	1	NA	NA	NA	NA	NA	Ad3_DMSO_0µM_48	NA
